# Supplementary material for: A Powerful Procedure for Pathway-Based Meta-analysis Using Summary Statistics Identifies 43 Pathways Associated with Type II Diabetes in European Populations
Source: PLoS Genet. 2016 Jun 30;12(6):e1006122. doi: 10.1371/journal.pgen.1006122 (PMC4928884; doi:10.1371/journal.pgen.1006122)
Supplement: S6 Table — (XLSX) [file pgen.1006122.s006.xlsx]

## Sheet: Title
S6 Table. Gene-level p-values of genes in the 43 significant pathways identified in the European populations based on combined data from the DIAGRAM and GERA studies

## Sheet: Index
ID	Pathway
Pathway_1	SCHLOSSER_SERUM_RESPONSE_UP
Pathway_2	PENG_RAPAMYCIN_RESPONSE_DN
Pathway_3	YAGI_AML_WITH_T_8_21_TRANSLOCATION
Pathway_4	PATIL_LIVER_CANCER
Pathway_5	PUJANA_CHEK2_PCC_NETWORK
Pathway_6	STEIN_ESRRA_TARGETS
Pathway_7	STEIN_ESRRA_TARGETS_UP
Pathway_8	WANG_CISPLATIN_RESPONSE_AND_XPC_UP
Pathway_9	CADWELL_ATG16L1_TARGETS_DN
Pathway_10	SONG_TARGETS_OF_IE86_CMV_PROTEIN
Pathway_11	CASORELLI_ACUTE_PROMYELOCYTIC_LEUKEMIA_DN
Pathway_12	RIZ_ERYTHROID_DIFFERENTIATION
Pathway_13	BORCZUK_MALIGNANT_MESOTHELIOMA_UP
Pathway_14	HILLION_HMGA1_TARGETS
Pathway_15	KEGG_MATURITY_ONSET_DIABETES_OF_THE_YOUNG
Pathway_16	HOLLEMAN_ASPARAGINASE_RESISTANCE_B_ALL_DN
Pathway_17	PUJANA_BRCA1_PCC_NETWORK
Pathway_18	HOSHIDA_LIVER_CANCER_SUBCLASS_S3
Pathway_19	GRAESSMANN_APOPTOSIS_BY_DOXORUBICIN_DN
Pathway_20	REACTOME_REGULATION_OF_BETA_CELL_DEVELOPMENT
Pathway_21	PUJANA_BREAST_CANCER_WITH_BRCA1_MUTATED_UP
Pathway_22	BLALOCK_ALZHEIMERS_DISEASE_UP
Pathway_23	GOBERT_OLIGODENDROCYTE_DIFFERENTIATION_UP
Pathway_24	MCBRYAN_PUBERTAL_BREAST_4_5WK_DN
Pathway_25	REACTOME_REGULATION_OF_GENE_EXPRESSION_IN_BETA_CELLS
Pathway_26	SANSOM_APC_TARGETS_DN
Pathway_27	NABA_MATRISOME
Pathway_28	PUJANA_BRCA2_PCC_NETWORK
Pathway_29	KEGG_TYPE_II_DIABETES_MELLITUS
Pathway_30	LINDGREN_BLADDER_CANCER_CLUSTER_1_DN
Pathway_31	ROPERO_HDAC2_TARGETS
Pathway_32	KEGG_INSULIN_SIGNALING_PATHWAY
Pathway_33	CHEN_PDGF_TARGETS
Pathway_34	REACTOME_INTEGRATION_OF_ENERGY_METABOLISM
Pathway_35	PETROVA_ENDOTHELIUM_LYMPHATIC_VS_BLOOD_UP
Pathway_36	REACTOME_PPARA_ACTIVATES_GENE_EXPRESSION
Pathway_37	AGUIRRE_PANCREATIC_CANCER_COPY_NUMBER_UP
Pathway_38	DACOSTA_UV_RESPONSE_VIA_ERCC3_UP
Pathway_39	TOYOTA_TARGETS_OF_MIR34B_AND_MIR34C
Pathway_40	HOLLEMAN_ASPARAGINASE_RESISTANCE_ALL_DN
Pathway_41	REACTOME_CLASS_I_MHC_MEDIATED_ANTIGEN_PROCESSING_PRESENTATION
Pathway_42	DODD_NASOPHARYNGEAL_CARCINOMA_DN
Pathway_43	REACTOME_MEMBRANE_TRAFFICKING
Note 1	N.SNP is the number of SNPs included in a gene of a particular pathway. Due to LD filtering, this number can be different when a gene is included in multiple pathways
Note 2	Pvalue is the gene-level p-value. For the same reason as above, the gene p-value can vary among pathways

## Sheet: Pathway_1
Gene	Chr	N.SNP	Pvalue
CEP68	2	23	0.000178765
DCAF7	17	9	0.000217195
RAB5C	17	12	0.00184822
HOXC5	12	6	0.0039313
SCAND2	15	14	0.00465098
PTPRS	19	67	0.00553688
RAMP2	17	3	0.00693373
ITGAD	16	16	0.00757373
RALY	20	11	0.0100256
PI4KB	1	5	0.0134323
STAT3	17	13	0.0146998
SLC9A3R1	17	16	0.019279
IFNA4	9	8	0.0214603
PLEKHM2	1	13	0.0240742
N4BP2L2	13	16	0.0265814
ALDH3B2	11	10	0.0286886
JUND	19	10	0.0288756
SNX1	15	7	0.0309291
PPP4C	16	7	0.032008
TNNI1	1	27	0.0347361
SCAP	3	7	0.0391731
TNRC6B	22	37	0.0404981
ARHGEF2	1	10	0.0660158
FOXA2	20	8	0.0713582
PDE4C	19	24	0.0723335
CDK10	16	19	0.0801462
RPRD2	1	12	0.0902984
CYBA	16	7	0.121629
BRCA2	13	46	0.123308
MAP3K11	11	14	0.12764
PIGQ	16	2	0.14986
GAB1	4	39	0.153859
TNPO1	5	11	0.158178
TYK2	19	3	0.164932
AP1S1	7	16	0.181684
PTK2B	8	64	0.193638
PCOLCE	7	6	0.200879
ARHGAP35	19	15	0.207703
IRF1	5	20	0.235003
SNTB2	16	17	0.238032
CCNI	4	13	0.252872
ORAI2	7	10	0.256336
CSNK1G2	19	4	0.270209
FGFR1	8	19	0.285485
IFNA16	9	6	0.29318
UPK1A	19	11	0.294956
GNB2	7	6	0.295854
ATP6V0D1	16	9	0.310903
KIF3B	20	9	0.323476
BCL2	18	129	0.341465
ZNF91	19	11	0.341692
CCDC94	19	8	0.342908
KDM4B	19	51	0.347892
RHOG	11	29	0.349808
HTT	4	45	0.360801
MAPT	17	31	0.365057
ACTN4	19	21	0.376153
ARHGAP25	2	117	0.378626
CDKL1	14	52	0.384636
PCYT1A	3	43	0.389277
EGR1	5	7	0.395468
S100A11	1	12	0.403628
NKX2-5	5	18	0.440486
PITPNM1	11	7	0.451716
CAPG	2	19	0.455263
INSL3	19	3	0.477082
CBFA2T3	16	3	0.484328
WIPF2	17	9	0.495715
CACNA1A	19	185	0.506493
POU2F2	19	9	0.514292
BTF3	5	19	0.517368
SFTPC	8	2	0.555775
CSK	15	12	0.560936
CNOT3	19	18	0.564362
SPTAN1	9	9	0.589887
RAD51D	17	16	0.596094
TRADD	16	8	0.603117
ARPC4	3	16	0.627319
TRANK1	3	34	0.627463
USP4	3	11	0.635326
GNAT2	1	15	0.65043
SMAD9	13	35	0.66514
MAP4K4	2	24	0.666804
SIPA1	11	10	0.682291
NME3	16	20	0.684917
ST3GAL1	8	149	0.685936
CRABP2	1	5	0.69397
REEP1	2	39	0.696327
SEPW1	19	18	0.716168
L3MBTL1	20	35	0.729418
CHD8	14	19	0.730925
DEPDC5	22	36	0.770279
MYO9B	19	30	0.774529
S1PR4	19	7	0.774717
KIF1A	2	28	0.809167
GRAMD1B	11	92	0.850455
CEP350	1	27	0.857041
MXD4	4	10	0.878007
MAP3K7	6	48	0.914711
STAT6	12	29	0.922064
ELL2	5	21	0.928327
KLF12	13	238	0.973786
WNT7A	3	52	0.998041

## Sheet: Pathway_2
Gene	Chr	N.SNP	Pvalue
ATP5G1	17	9	3.5e-07
SREBF1	17	11	3.305e-05
RAB1A	2	24	8.195e-05
CHUK	10	12	0.00057255
TFRC	3	29	0.0011099
KAT2A	17	8	0.00124605
RARS	5	24	0.0029566
TOMM40	19	24	0.00424975
PTRF	17	16	0.00439725
MAPKAPK3	3	9	0.00845895
TUBG1	17	7	0.0104293
FKBP4	12	13	0.0124423
CDC25A	3	7	0.0195244
EMG1	12	9	0.0198013
RPS26	12	5	0.0281648
S100A4	1	7	0.0314973
PPIB	15	6	0.0379569
PGAM1	10	16	0.0613903
DHX30	3	8	0.0763469
CYB561	17	5	0.0850449
STIP1	11	6	0.0853442
RAB14	9	19	0.0862522
ZNF593	1	19	0.087456
TGDS	13	20	0.0875264
WNT10B	12	9	0.0963005
CDK4	12	10	0.0990547
CCNC	6	14	0.102093
IFFO1	12	17	0.104672
LPCAT1	5	39	0.105085
PSMD14	2	17	0.105752
RTN4	2	90	0.115468
ETFA	15	16	0.125922
TDG	12	27	0.126252
SIT1	9	27	0.135544
FAM89B	11	11	0.136384
HSP90AA1	14	17	0.13866
GOT2	16	18	0.145299
SLC39A14	8	30	0.147173
PFKM	12	14	0.148627
ARF1	1	7	0.14956
TRIB1	8	9	0.14997
TNPO1	5	11	0.157952
PTGES3	12	9	0.162101
LDHB	12	10	0.163959
POP7	7	4	0.166907
FASN	17	6	0.170641
BYSL	6	16	0.172725
CCT6A	7	9	0.176383
HSP90B1	12	32	0.187342
TMEM109	11	8	0.190022
FAM98A	2	27	0.193447
MTDH	8	15	0.196271
SRM	1	8	0.200417
LIMK2	22	16	0.208793
MANF	3	5	0.238235
PSMD11	17	12	0.240513
NDUFS3	11	6	0.246792
XBP1	22	8	0.246806
SQLE	8	16	0.25373
NPM3	10	7	0.255007
TTI2	8	9	0.255584
POLR2J	7	5	0.256377
PMPCA	9	25	0.25892
CAPZA2	7	31	0.259426
P2RX5	17	5	0.263227
EXTL3	8	57	0.268174
RTCD1	1	13	0.269369
EIF2B2	14	2	0.271627
ZNF259	11	28	0.281825
KIAA1522	1	10	0.285929
IDI1	10	20	0.307798
PSMB5	14	16	0.321295
TIMM17A	1	22	0.32643
SLC1A5	19	19	0.331714
COX11	17	16	0.338957
PAPOLA	14	7	0.341986
SCD	10	26	0.343241
DAP3	1	10	0.343318
MRPS11	15	11	0.354172
ICT1	17	18	0.354646
MLLT11	1	9	0.355969
PSMA3	14	8	0.360089
ACAT2	6	13	0.364738
LRRC32	11	44	0.3686
DNAJA1	9	15	0.368741
ASNS	7	26	0.372955
RCC1	1	7	0.380838
AMD1	6	13	0.392969
FARSA	19	6	0.396203
RRP7B	22	14	0.399845
UBE2M	19	5	0.40712
PRPF19	11	7	0.407585
MLF2	12	27	0.412691
CTPS	1	25	0.437538
SLC3A2	11	19	0.438403
SNRPA1	15	23	0.438872
ATP6V0E1	5	32	0.441976
PDIA6	2	40	0.445992
RABEPK	9	8	0.446804
MMP15	16	12	0.449818
AGFG2	7	7	0.450223
MRPS12	19	8	0.450572
GTF2A2	15	14	0.453141
CCT4	2	9	0.454855
AATF	17	24	0.464294
HSP90AB1	6	11	0.465926
BCS1L	2	7	0.480821
WDR43	2	14	0.483604
EMP3	19	14	0.486117
SAFB	19	13	0.489557
CHERP	19	10	0.490384
HMHB1	5	18	0.49564
GM2A	5	58	0.508561
HSPA5	9	5	0.516644
NUP98	11	42	0.517756
PIPSL	10	15	0.520399
DDX19B	16	3	0.524595
EEF1E1	6	36	0.529981
NARS	18	26	0.544008
USP10	16	76	0.547461
PSMD5	9	9	0.553412
GCDH	19	11	0.554814
TRAP1	16	47	0.564503
PITPNB	22	22	0.568592
AHSA1	14	20	0.576957
PSMC2	7	9	0.588736
PSMD8	19	10	0.593491
MRPL12	17	4	0.593599
HSPA9	5	6	0.596642
EIF4G1	3	14	0.597601
UCHL1	4	12	0.598158
ATP1B3	3	26	0.613454
PICALM	11	37	0.615525
AK2	1	9	0.61792
TXNL1	18	15	0.620629
GTF3C1	16	11	0.642
IFI30	19	7	0.644552
COPB2	3	12	0.656621
GORASP2	2	10	0.665058
KPNA3	13	25	0.67341
CCT5	5	38	0.673601
CTSC	11	36	0.674411
HSPE1	2	3	0.675625
EIF2S1	14	10	0.68045
MYCBP	1	14	0.680989
PTDSS1	8	30	0.687076
HSPA8	11	14	0.696526
TROVE2	1	11	0.697903
DPH2	1	11	0.708376
ETF1	5	10	0.710253
TATDN2	3	41	0.728867
IDH3A	15	38	0.730252
BMP1	8	16	0.732988
ATP5G3	2	9	0.733924
PPPDE1	1	36	0.739434
PNP	14	28	0.748343
TXNL4A	18	20	0.751235
NOP16	5	11	0.752052
UBE2L3	22	10	0.759321
TIMM44	19	10	0.760955
EIF3B	7	9	0.764077
UCK2	1	44	0.766773
RRP9	3	5	0.770429
MARS	12	10	0.78302
HBD	11	18	0.793288
SYNCRIP	6	8	0.79908
GSPT1	16	9	0.803711
PPPDE2	22	4	0.812805
POLR2F	22	11	0.812819
RBBP6	16	21	0.825671
CCT2	12	19	0.827342
XPO6	16	10	0.828823
HYOU1	11	13	0.831148
NXF1	11	3	0.833407
HSPA4	5	12	0.835702
NME1	17	15	0.836587
RABGGTB	1	20	0.83738
PPP2R2A	8	32	0.841629
PHB	17	19	0.848144
HBB	11	26	0.86797
ATF5	19	19	0.892495
EIF4G2	11	13	0.89282
RNASEH1	2	15	0.894218
VCP	9	12	0.897541
ACVRL1	12	29	0.91803
TRIP13	5	9	0.918319
SF3A3	1	9	0.920427
PRMT1	19	8	0.925367
SLC29A1	6	8	0.928162
PRPF40A	2	22	0.930054
SDHB	1	29	0.930843
EBNA1BP2	1	66	0.93192
RRP1B	21	13	0.943437
ID2	2	15	0.945903
NOP56	20	20	0.946525
NMT1	17	36	0.949207
DHCR24	1	26	0.950932
JTB	1	8	0.952325
IDH3B	20	21	0.958383
TCEB3	1	9	0.96356
CD47	3	34	0.971985
IMP4	2	6	0.973789
ADRM1	20	14	0.980436
ALDH4A1	1	15	0.981479
C1QBP	17	24	0.994635
SSBP1	7	6	0.995545
WBSCR22	7	9	0.995822
TARS	5	13	0.997965
POLR2B	4	52	0.998126

## Sheet: Pathway_3
Gene	Chr	N.SNP	Pvalue
ATP5G1	17	8	3.5e-07
GIP	17	7	8.5e-07
CDKN2C	1	6	8.255e-05
CEP68	2	23	0.0001851
MACF1	1	65	0.00018585
C11orf9	11	20	0.00102195
SMARCD2	17	6	0.0056297
MAPKAPK3	3	9	0.00848915
HOXC6	12	13	0.00963645
ZC3H13	13	28	0.011054
RFX5	1	5	0.0148733
IKBKE	1	43	0.016309
NFKB1	4	31	0.0180019
SLC9A3R1	17	16	0.0191849
VDR	12	74	0.0201493
TTC28	22	121	0.0215445
ITIH1	3	16	0.0236843
TNFRSF1A	12	13	0.0243621
CDK9	9	4	0.0243626
SLC1A4	2	24	0.0294189
IL2	4	10	0.0308609
S100A4	1	7	0.0315272
PSMD12	17	18	0.0336565
TNFAIP2	14	14	0.0357714
NAT6	3	5	0.0359948
NUP50	22	27	0.0399952
ZC3H3	8	11	0.0434393
HPGDS	4	13	0.047109
BCL2L1	20	8	0.0563261
DGCR2	22	22	0.0576856
GPR6	6	23	0.0612421
ERF	19	1	0.0634747
PLXND1	3	24	0.0720619
ANKRD28	3	24	0.0725246
PTPN12	7	24	0.075542
BCAM	19	12	0.080588
STAT5B	17	5	0.0812111
TRAF3IP2	6	44	0.0816311
HEXA	15	20	0.0844071
COMT	22	25	0.0851279
CCND3	6	58	0.0880404
CLSTN1	1	7	0.090974
DARS	2	8	0.0950635
PBXIP1	1	9	0.0993162
PNRC1	6	7	0.100651
OSBP	11	7	0.111068
CD200	3	23	0.111351
CD34	1	45	0.118023
LIMS1	2	18	0.118062
TNFRSF21	6	46	0.119783
NCALD	8	172	0.126544
PTGDS	9	4	0.127342
NUP210	3	20	0.134125
CAV1	7	25	0.134386
TFPI	2	37	0.138087
SFN	1	6	0.138731
ADCY7	16	39	0.139068
PROZ	13	10	0.139117
TRIO	5	137	0.139578
U2AF1	21	16	0.149849
TSC22D4	7	3	0.150718
MYL4	17	27	0.154198
CCND1	11	14	0.159087
PTGIR	19	7	0.161363
UGP2	2	19	0.16396
MPPE1	18	28	0.165475
ANAPC10	4	11	0.166431
ACSM3	16	26	0.167673
AK4	1	31	0.168511
CD2AP	6	16	0.177571
FEV	2	4	0.183625
ARID4A	14	13	0.18476
NFRKB	11	30	0.190015
ADCY3	2	36	0.191554
BASP1	5	102	0.197266
APP	21	106	0.200497
ACADSB	10	27	0.200866
NT5C2	10	22	0.201907
SOCS5	2	45	0.203222
TIMELESS	12	20	0.206579
RNASE1	14	29	0.207993
LIMK2	22	16	0.208858
RPS6KA1	1	29	0.209395
CSTB	21	13	0.210713
EPB41L2	6	77	0.213587
SWAP70	11	24	0.216424
SOCS3	17	6	0.217766
TRH	3	25	0.219136
CCNG1	5	10	0.219278
CD58	1	14	0.2227
TMBIM6	12	13	0.224909
ADK	10	39	0.234735
MANF	3	5	0.238656
MGMT	10	136	0.242135
ZNF160	19	49	0.244025
ARID5B	10	81	0.244902
AREG	4	12	0.246535
ANKLE2	12	30	0.249456
PLCG1	20	15	0.251935
MPO	17	14	0.254033
ORAI2	7	10	0.256182
CD74	5	21	0.257792
ZNF254	19	17	0.257877
AGXT	2	10	0.260863
NUMA1	11	10	0.2621
CSNK1G2	19	4	0.270334
TGOLN2	2	17	0.271337
KDM3B	5	19	0.278057
HDAC1	1	3	0.281249
SIPA1L3	19	70	0.284647
CDKN2D	19	15	0.287024
ASF1A	6	10	0.288504
NBL1	1	18	0.291759
DPYSL2	8	101	0.29584
CD96	3	113	0.304742
LGALS1	22	7	0.308918
GALR3	22	8	0.311888
COX8A	11	5	0.316235
TCEA2	20	4	0.317675
NOV	8	15	0.332439
ZNF91	19	11	0.341637
FSCN1	7	13	0.347754
CALR	19	5	0.347811
KDM4B	19	51	0.347812
APOB	2	33	0.350157
EPCAM	2	26	0.351098
SELPLG	12	12	0.353529
PSMB3	17	27	0.365537
CXCR7	2	16	0.369149
CACNA2D2	3	17	0.371734
AKR1C3	10	60	0.384291
TEK	9	136	0.386113
MEIS1	2	73	0.386369
SMARCD1	12	8	0.393639
NAP1L1	12	16	0.394628
CAV2	7	76	0.410295
CLDND1	3	24	0.424076
ITM2B	13	9	0.424801
DBC1	9	95	0.438409
MKI67	10	43	0.441075
SLA	8	46	0.443652
ZNF117	7	4	0.449693
CAPG	2	19	0.455337
LEPROTL1	8	22	0.456828
VAT1	17	7	0.469639
TMF1	3	19	0.472482
PTPRCAP	11	8	0.474756
PLAGL1	6	58	0.476095
TXNRD1	12	40	0.483912
DDT	22	13	0.491981
VAMP5	2	15	0.497921
STK10	5	85	0.501833
POU2F2	19	9	0.514313
PIK3R1	5	56	0.514529
SLC35D2	9	18	0.516868
SAP30	4	5	0.517486
GDE1	16	17	0.522998
STIM1	11	84	0.525179
GYPC	2	49	0.530435
ENOSF1	18	36	0.530685
TGIF1	18	29	0.532037
FKBP8	19	6	0.534069
SACS	13	86	0.535152
UNC13A	19	39	0.540836
USP10	16	76	0.547293
CEP170	1	17	0.54875
YBX1	1	11	0.549096
JUP	17	20	0.555159
CSK	15	12	0.560917
CSRP2	12	14	0.57898
MAN1A1	6	73	0.579456
POU4F1	13	12	0.580116
ELMO1	7	280	0.580469
CDH2	18	122	0.583163
ACTN2	1	74	0.58431
REL	2	16	0.58796
JAK3	19	5	0.59822
SHC1	1	6	0.598377
RUNX1T1	8	11	0.602108
ZNF43	19	19	0.605197
GLS	2	22	0.607112
CLINT1	5	33	0.607896
GUCY1A2	11	166	0.608026
TFAP4	16	6	0.616821
GALNT1	18	21	0.617844
LAPTM5	1	23	0.620778
GGCX	2	8	0.626341
U2AF2	19	14	0.634798
CSF3R	1	28	0.636336
CEACAM4	19	19	0.637736
NTRK3	15	166	0.638402
FBXO21	12	17	0.642733
IL5RA	3	94	0.644587
ABR	17	11	0.646259
GNE	9	24	0.648692
CXCR5	11	25	0.649773
IL1RAP	3	110	0.651948
CD226	18	75	0.656199
ABCC1	16	117	0.658998
PTGER2	14	28	0.665401
NUPR1	16	7	0.676293
UTP20	12	26	0.685421
SIPA1L1	14	47	0.692008
SORL1	11	85	0.69938
ITGB4	17	14	0.705688
MLL	11	13	0.706843
RCN1	11	101	0.710993
NFIX	19	10	0.714182
ITPR1	3	295	0.720222
CEACAM3	19	6	0.725486
SLC25A1	22	17	0.727564
UFD1L	22	21	0.732012
RALBP1	18	38	0.733164
UBA7	3	6	0.735636
RAB4A	1	10	0.738136
SYNGR1	22	22	0.74011
SPG20	13	25	0.745974
EXT2	11	52	0.76126
CDK14	7	285	0.766012
ROBO1	3	227	0.769758
ACP2	11	12	0.772438
PRAME	22	3	0.777073
ETV6	12	191	0.778624
MDK	11	2	0.785747
MS4A2	11	16	0.785981
C6orf145	6	45	0.787139
NDUFA2	5	10	0.792425
ZNF273	7	14	0.795311
PEBP1	12	17	0.802005
CERS6	2	139	0.806347
SORD	15	11	0.807634
SERPINE2	2	54	0.807671
OXSR1	3	20	0.809915
ZNF85	19	16	0.819273
EPB41	1	29	0.824196
MPL	1	8	0.825657
BCR	22	48	0.826629
TGFBR1	9	17	0.828921
JAK1	1	55	0.829403
CDH19	18	27	0.829719
SEC62	3	22	0.838456
RALB	2	15	0.841809
TRAT1	3	30	0.841983
ESPL1	12	9	0.842523
LCP1	13	64	0.847204
SMG1	16	10	0.851403
VOPP1	7	40	0.852848
ETHE1	19	14	0.858018
SCCPDH	1	29	0.866438
MED21	12	27	0.866948
TTC3	21	28	0.870131
GALNT2	1	133	0.875211
QSOX1	1	51	0.875658
NCK1	3	16	0.880396
SH3GLB1	1	22	0.880639
CTSF	11	7	0.888875
GUCY1A3	4	44	0.895941
MFAP4	17	6	0.897571
TNFSF4	1	24	0.897883
CYP2A13	19	8	0.905099
CRLF3	17	6	0.908049
FZD5	2	13	0.910438
AP1B1	22	38	0.912634
TMPRSS11D	4	25	0.926294
PRPF40A	2	22	0.929893
ECI1	16	1	0.931088
ADNP2	18	16	0.932779
VLDLR	9	65	0.939144
NUP214	9	19	0.940111
PSD3	8	523	0.941014
ATP5L	11	7	0.942278
NBAS	2	74	0.944464
PRKCD	3	24	0.953238
KIT	4	48	0.953424
SQSTM1	5	25	0.957482
CIITA	16	29	0.962405
ZNF274	19	25	0.972507
SLIT1	10	114	0.978201
ADRM1	20	14	0.98055
FBLN5	14	75	0.980809
PXDN	2	82	0.981154
LYPD1	2	16	0.982501
KIAA1009	6	18	0.98497
LAMA5	20	14	0.988343

## Sheet: Pathway_4
Gene	Chr	N.SNP	Pvalue
MYBL2	20	24	9.65e-06
SMEK1	14	9	4.335e-05
CENPW	6	6	8.815e-05
CDKN2C	1	5	0.00020235
DCAF7	17	9	0.00021725
CWF19L1	10	10	0.0004348
TUBG2	17	8	0.00090515
ILF2	1	6	0.0012096
KAT2A	17	8	0.001252
NPR1	1	8	0.00184945
FADS2	11	33	0.0020046
PTGFRN	1	39	0.0020048
PXMP4	20	6	0.00234805
IGF2BP1	17	24	0.00290855
SHISA4	1	6	0.0031279
CEP85	1	14	0.00331765
LAPTM4B	8	39	0.0034516
STXBP6	14	150	0.0036864
TMEM106C	12	31	0.00577515
PPP2R5A	1	12	0.00722375
ONECUT1	15	31	0.00881365
CREB3L2	7	64	0.0091035
TMEM206	1	18	0.00975655
TUBG1	17	5	0.0105578
RDH10	8	20	0.014391
CAMK2G	10	13	0.0144471
RFX5	1	5	0.0148775
BPTF	17	17	0.0154032
KPNA2	17	3	0.015754
GRN	17	3	0.0165908
PRCC	1	16	0.0177236
CCDC88A	2	49	0.0183486
RAP2A	13	20	0.0186123
SLC9A3R1	17	16	0.0192561
CDC25A	3	7	0.0196087
SLC6A13	12	43	0.0208385
FAM189B	1	3	0.0223379
TMEM104	17	24	0.0274527
ALDOA	16	6	0.0277671
SCYL1	11	6	0.0292294
SLC1A4	2	24	0.0295022
CLK2	1	2	0.0340708
RUSC1	1	2	0.0361769
RASSF3	12	28	0.0372756
MTSS1	8	138	0.0409618
C5orf32	5	9	0.0411995
MRPL42	12	17	0.0425702
RHOQ	2	34	0.0427383
PRDX1	1	4	0.0455055
SF3B4	1	8	0.0483008
PIGC	1	31	0.0504138
USP30	12	19	0.0504478
NLRP2	19	35	0.0549577
ANGEL1	14	33	0.056397
CCDC34	11	28	0.0574186
DGCR2	22	22	0.0576163
CDK7	5	9	0.0577253
FKBP11	12	8	0.0582129
NCSTN	1	21	0.060402
ESCO2	8	12	0.0611975
PXK	3	19	0.0632799
NQO1	16	15	0.0633348
ZCCHC17	1	8	0.0634529
TMEM45B	11	23	0.0652765
SESTD1	2	38	0.0652851
SEZ6L2	16	11	0.0663768
PAK1	11	17	0.0666518
GNA12	7	49	0.0671441
JMJD4	1	8	0.0674952
BOLA1	1	7	0.0686849
LSM4	19	7	0.0688119
PAFAH1B3	19	2	0.0720219
MLF1IP	4	23	0.0724431
RECQL4	8	4	0.073939
PPM1F	22	23	0.0755162
DYNC1H1	14	15	0.0790457
FBXO45	3	18	0.0817897
TTYH3	7	3	0.0830501
SPATS2	12	16	0.0843696
RPRD2	1	11	0.0850937
C10orf82	10	27	0.0889113
C12orf32	12	9	0.0899377
PHOSPHO2	2	11	0.0903884
CLSTN1	1	7	0.0908023
ABCB10	1	4	0.0908063
MCM6	2	10	0.0930431
BMI1	10	3	0.0937428
RNF43	17	24	0.0944161
ACOX2	3	21	0.0954525
PTK2	8	28	0.0966093
RPS16	19	8	0.0973889
ISL2	15	13	0.0985472
ATAD2	8	16	0.0987296
ZNF852	3	6	0.0988219
CDK4	12	10	0.0990816
MAZ	16	3	0.102721
KLF13	15	41	0.10434
RGS5	1	82	0.10467
PRIM1	12	8	0.104912
LPCAT1	5	39	0.105021
ZWILCH	15	18	0.10517
RNF157	17	33	0.108649
TPX2	20	12	0.109476
C12orf73	12	36	0.110431
CD34	1	39	0.112523
CPNE1	20	10	0.113701
CAPN1	11	21	0.114302
PIEZO2	18	239	0.114364
XPO7	8	22	0.122778
NUP133	1	13	0.123617
CBX1	17	15	0.125712
LMTK2	7	26	0.127864
ARHGAP39	8	16	0.137301
CKLF	16	7	0.138363
TRIO	5	137	0.139693
KIF20B	10	14	0.140611
BAG2	6	7	0.147465
E2F1	20	4	0.149469
ACBD3	1	18	0.150452
NUCKS1	1	22	0.150843
DDOST	1	20	0.15109
TP53BP1	15	11	0.151679
GAB1	4	39	0.153957
MCM5	22	23	0.156264
GSTA4	6	29	0.156309
TNPO1	5	11	0.158213
RHOC	1	10	0.159695
C9orf100	9	36	0.16295
KIAA1147	7	19	0.166328
HHAT	1	183	0.167316
PSPH	7	10	0.167854
UGT2B7	4	17	0.167889
HTATIP2	11	26	0.167907
XPO5	6	11	0.168792
ENAH	1	25	0.171476
SLC22A23	6	119	0.171946
PIK3IP1	22	13	0.172133
TCEA1	8	7	0.173017
GPS1	17	1	0.175282
TADA1	1	13	0.177552
STC1	8	30	0.178382
LCN2	9	9	0.178661
ABL2	1	25	0.178747
SNRPE	1	6	0.179852
BCAT2	19	8	0.180541
ELOVL5	6	30	0.181411
AP1S1	7	16	0.181632
CNIH4	1	5	0.182006
GRAMD1A	19	16	0.18939
NEDD4L	18	159	0.190363
VPS72	1	8	0.193135
C9orf16	9	13	0.1949
NUSAP1	15	7	0.195669
SLC26A6	3	3	0.196114
CDK1	10	23	0.196375
MTDH	8	15	0.19647
SVIP	11	7	0.196734
UQCRB	8	9	0.199449
COL7A1	3	10	0.20183
CEP55	10	27	0.204344
TMEM237	2	23	0.210056
SQLE	8	12	0.210647
TBCE	1	14	0.213386
DONSON	21	10	0.213832
SEPN1	1	12	0.215193
MZT1	13	14	0.216131
KIAA0196	8	24	0.21715
LAMA4	6	71	0.217177
ZNF704	8	36	0.217464
CCNA2	4	10	0.221859
OLA1	2	36	0.222953
C15orf23	15	14	0.223316
TBC1D14	4	49	0.225234
ARF3	12	10	0.225268
ZNF252	8	8	0.225967
MEF2D	1	13	0.225969
DDX12P	12	9	0.226313
EIF4EBP2	10	13	0.226638
S100A10	1	9	0.227565
H1F0	22	11	0.229112
GDAP1	8	47	0.22918
PLXNC1	12	125	0.231416
GNPAT	1	14	0.231741
PCNA	20	10	0.232889
ACLY	17	10	0.234797
IMPAD1	8	22	0.235519
COL4A1	13	136	0.236153
STK24	13	72	0.236442
RBM15B	3	5	0.24014
SOX12	20	17	0.243554
RAB11A	15	21	0.244264
POFUT1	20	7	0.247176
ADSL	22	9	0.251177
PLCG1	20	15	0.251847
TUBA1A	12	5	0.25289
HEATR6	17	7	0.253683
SMG7	1	23	0.255151
IARS	9	17	0.257372
TCOF1	5	21	0.260474
NF2	22	25	0.264776
SPARC	5	34	0.265843
MYCN	2	15	0.267935
NCOA2	8	39	0.268062
EXTL3	8	57	0.268346
RTCD1	1	13	0.269665
DIDO1	20	27	0.269938
EZH2	7	20	0.273645
MBOAT7	19	11	0.276384
TAF6	7	10	0.280903
PLK4	4	5	0.285676
KIAA1522	1	10	0.2859
NFYA	6	13	0.286243
ZKSCAN1	7	11	0.287386
CDCA5	11	11	0.288017
ATP6V1H	8	24	0.288977
GNB5	15	33	0.29013
C1orf9	1	9	0.292246
PTGES2	9	8	0.292306
CUL7	6	12	0.292669
C2orf27A	2	9	0.295018
HSF2	6	20	0.295928
RBCK1	20	15	0.29597
ONECUT2	18	56	0.303465
CCDC93	2	25	0.304996
ANKIB1	7	15	0.305674
TMEM136	11	12	0.307119
IDI1	10	20	0.307573
EFNA1	1	8	0.31466
RNF187	1	19	0.314708
NUF2	1	38	0.314729
XPOT	12	11	0.3155
MIS18A	21	19	0.323615
RTN3	11	5	0.328507
COLEC12	18	211	0.328819
THY1	11	6	0.329545
REG1A	2	35	0.330699
NUP37	12	13	0.331764
TMPO	12	20	0.332701
PYGB	20	14	0.334333
UBE3B	12	18	0.334937
TPD52	8	55	0.336731
RPS19	19	6	0.336811
IL6R	1	11	0.337023
TUBA4A	2	19	0.339085
SCD	10	26	0.342784
DTD1	20	44	0.343445
SLC26A2	5	22	0.343845
XRCC3	14	15	0.345694
GMCL1	2	7	0.346234
CALR	19	5	0.347678
ZWINT	10	10	0.348441
PBK	8	8	0.351089
RPTOR	17	113	0.353589
HIST3H2A	1	8	0.356429
FGFR4	5	12	0.356721
DCK	4	8	0.358219
FABP5	8	7	0.35851
MSTO1	1	8	0.359772
SAP30L	5	25	0.36064
DUS4L	7	8	0.361335
NCAPD2	12	20	0.363022
SCN8A	12	41	0.364032
NEK2	1	20	0.364215
PEA15	1	12	0.364762
LRP11	6	8	0.365149
LSM14B	20	6	0.367759
CCDC117	22	11	0.367942
RBFOX2	22	39	0.368202
SLC36A1	5	36	0.368505
CDKN3	14	15	0.368713
EIF2C2	8	61	0.373242
USP1	1	7	0.376201
RAB3GAP2	1	29	0.378136
AKT1S1	19	4	0.378582
UBA2	19	6	0.380345
COL4A2	13	145	0.381614
UXS1	2	41	0.383612
LOXL2	8	97	0.383708
AKR1C3	10	60	0.384314
RCC2	1	9	0.385446
UBXN2B	8	26	0.386737
PDGFRB	5	37	0.387745
WASF2	1	3	0.393613
MCRS1	12	14	0.394667
NAP1L1	12	16	0.394777
ZNF451	6	9	0.395147
RMI1	9	11	0.401615
C1R	12	19	0.402339
NCKIPSD	3	8	0.402412
ITGA2	5	71	0.403329
UBN2	7	16	0.404011
DLEU2	13	17	0.404181
NME5	5	10	0.40621
UBE2M	19	5	0.406675
ASAP1	8	96	0.407562
SMC4	3	9	0.408641
COL5A2	2	29	0.409416
MAPK8IP2	22	3	0.410103
RAB11FIP1	8	9	0.410243
SYPL1	7	27	0.411143
NCAPG2	7	26	0.415643
TRMT1L	1	6	0.416063
SNX27	1	12	0.418016
PAX8	2	38	0.420713
CLGN	4	16	0.421889
USP21	1	8	0.424297
EIF3E	8	38	0.427039
SHKBP1	19	13	0.430031
SNRPA1	15	23	0.438979
PPOX	1	8	0.44018
LYZ	12	22	0.447994
ZNF512B	20	5	0.448834
HLTF	3	15	0.450794
FAM136A	2	9	0.451298
MYO5C	15	64	0.451462
GPR110	6	39	0.453754
CDC6	17	5	0.453802
RPL30	8	23	0.454302
CCT4	2	9	0.454765
CAPG	2	19	0.455271
SLC38A6	14	17	0.462096
C15orf41	15	80	0.462157
PRRC2C	1	28	0.463815
HPS4	22	33	0.464154
NPM1	5	12	0.464418
FAM49B	8	57	0.46615
STMN1	1	4	0.469176
DPM2	9	5	0.469735
VAT1	17	7	0.46974
URM1	9	11	0.470481
BLZF1	1	10	0.472909
IL21R	16	36	0.474654
DUSP12	1	29	0.476278
INTS7	1	20	0.477891
CS	12	7	0.480384
HELLS	10	11	0.481566
ARL2	11	11	0.482157
TXNRD1	12	40	0.483698
CHAF1A	19	14	0.486958
SAC3D1	11	5	0.488877
RPS5	19	9	0.489947
PRKAB2	1	11	0.490284
ZNF652	17	13	0.492462
ABCC6	16	27	0.494591
PTPRF	1	20	0.49802
RAMP1	2	48	0.498405
BEND5	1	27	0.498517
TOP2A	17	12	0.504827
CD46	1	13	0.506243
NUDT1	7	11	0.509695
SYTL2	11	45	0.511137
LIG3	17	12	0.514243
IRS1	2	18	0.515338
HGS	17	7	0.518885
VWF	12	78	0.520695
DIMT1	5	19	0.523746
HN1	17	6	0.52538
RAD23A	19	5	0.527306
TYMS	18	32	0.531267
PIK3R2	19	6	0.532671
STK35	20	60	0.538349
KPNB1	17	11	0.539687
PPP1CC	12	14	0.542596
TSPAN5	4	97	0.548039
NDRG1	8	85	0.549391
AFP	4	13	0.550524
E2F8	11	26	0.552591
RPS20	8	7	0.553214
TP53I3	2	7	0.554212
SKP2	5	31	0.554321
C9orf125	9	51	0.556309
RRM1	11	29	0.558619
NDRG3	20	15	0.558845
EIF2C1	1	5	0.562526
BUB3	10	12	0.562609
MAL2	8	43	0.565279
POLR2K	8	5	0.566237
ALDH18A1	10	35	0.566324
SMG5	1	9	0.570573
BUB1	2	4	0.571992
ETV4	17	15	0.572053
ERI3	1	12	0.573876
HMMR	5	22	0.578932
TMEM65	8	17	0.57908
ELMO1	7	280	0.580725
FLVCR1-AS1	1	12	0.582271
DDX11	12	8	0.583528
SOS1	2	20	0.586021
FLAD1	1	5	0.589928
TCF4	18	107	0.590056
SUPT16H	14	15	0.591075
HRCT1	9	17	0.593441
KIAA0355	19	20	0.602507
MCM3	6	40	0.602529
TRIM24	7	30	0.607189
COPS5	8	3	0.609418
HJURP	2	50	0.611521
COL1A2	7	53	0.612011
KDELR3	22	14	0.61231
CD109	6	53	0.613098
C5orf13	5	50	0.613274
ATRN	20	75	0.614769
PTPLAD1	15	7	0.616291
HMGN2	1	10	0.619095
TMEM97	17	11	0.620496
TMCC1	3	12	0.621389
PYGO2	1	4	0.623567
CPLX2	5	77	0.625301
XPR1	1	26	0.627503
UBR5	8	35	0.629105
CDC42SE1	1	10	0.633413
TOB1	17	12	0.634199
BAIAP2L2	22	23	0.635754
TRAIP	3	9	0.638067
GON4L	1	10	0.63815
RHBDD3	22	25	0.638653
LBR	1	24	0.639269
LPGAT1	1	28	0.642811
SMARCA4	19	30	0.644797
PTP4A3	8	13	0.654682
IP6K1	3	4	0.655307
KLB	4	35	0.658409
CENPM	22	13	0.659765
ELAVL2	9	95	0.661303
SH3PXD2B	5	65	0.661451
PRKCA	17	239	0.662769
CEP97	3	12	0.66544
TARBP1	1	59	0.665862
OSTM1	6	44	0.665935
DVL3	3	20	0.666245
MAP4K4	2	24	0.666874
YWHAZ	8	20	0.6669
CDC25B	20	12	0.668268
TP53BP2	1	18	0.670042
HIF1AN	10	6	0.67268
CCT5	5	38	0.673271
FASTK	7	7	0.675508
NUPR1	16	7	0.676425
AACS	12	42	0.677715
ARFGEF1	8	10	0.67955
CPD	17	12	0.691077
E2F2	1	14	0.692236
CDCA7	2	26	0.69465
PKMYT1	16	6	0.69696
PIK3C3	18	10	0.703735
ENTPD6	20	23	0.704613
DEGS1	1	14	0.705216
C1orf43	1	5	0.705714
PRPSAP1	17	32	0.70688
H2AFX	11	16	0.706966
RAD1	5	14	0.709713
CENPF	1	25	0.716789
RB1CC1	8	19	0.717362
EPS8L3	1	15	0.721882
IFT81	12	13	0.726959
UBE2S	19	4	0.729014
DTL	1	19	0.73175
CRTAP	3	24	0.731842
HDAC11	3	32	0.733171
ACAP2	3	22	0.735108
TK1	17	3	0.73673
UCK2	1	30	0.738027
ORC3	6	15	0.741346
UCHL5	1	10	0.742188
CDC45	22	24	0.742369
SEMA5A	5	276	0.747037
NHP2	5	9	0.759541
MGAT4A	2	26	0.76074
SNHG10	14	31	0.761479
RNF216P1	7	29	0.762534
HAUS3	4	11	0.769115
MAVS	20	14	0.775219
OSBP2	22	85	0.776078
ZIC2	13	13	0.776354
CLPTM1L	5	4	0.778938
WNK1	12	39	0.781466
GPSM2	1	25	0.785819
RRAGD	6	30	0.786412
POLD1	19	14	0.786771
PARP2	14	25	0.789752
HORMAD1	1	2	0.792828
NUP155	5	9	0.796589
ROD1	9	11	0.797961
ITGB3BP	1	15	0.799644
PLOD3	7	12	0.810076
RNF213	17	41	0.810692
ZDHHC14	6	103	0.815876
THOC5	22	15	0.817007
F13A1	6	180	0.817526
COL15A1	9	55	0.81771
RRM2	2	10	0.819209
TMCO1	1	38	0.819402
GCLM	1	13	0.819513
TBC1D5	3	193	0.819929
TYSND1	10	21	0.820846
AP3S1	5	30	0.822373
SERPINB3	18	7	0.823527
ILF3	19	7	0.825143
UBAP2L	1	10	0.826902
VIM	10	14	0.827392
UBE2T	1	10	0.827818
MPZL1	1	43	0.829508
RPSA	3	4	0.829795
DUSP26	8	5	0.831448
ZNF706	8	11	0.831804
L2HGDH	14	21	0.83561
NME1	17	15	0.836462
PEG10	7	10	0.837926
CENPJ	13	28	0.838531
CANX	5	15	0.841968
SNRPB	20	21	0.842638
ESPL1	12	9	0.842641
RHOBTB3	5	76	0.845136
STC2	5	17	0.851429
UBE2Q1	1	7	0.852744
U2SURP	3	32	0.854548
NUP205	7	30	0.855959
BAIAP2L1	7	16	0.857855
TROAP	12	9	0.862815
SLC39A10	2	44	0.866811
ARID4B	1	9	0.867182
CDC20	1	5	0.867574
MXD4	4	9	0.870957
DLGAP5	14	9	0.87123
CASP2	7	21	0.87165
CLVS1	8	157	0.873088
PRUNE	1	23	0.875828
KIAA0100	17	3	0.8765
GTF3C3	2	12	0.876548
MAP1B	5	68	0.87964
DKK1	10	14	0.880849
PLK1	16	19	0.881277
TPR	1	13	0.88208
TRMT61A	14	18	0.882832
TUFT1	1	16	0.883484
FANCG	9	15	0.884969
CDKN2AIPNL	5	4	0.890075
C22orf29	22	17	0.893253
DAB1	1	404	0.894357
PTTG1	5	21	0.89741
CCDC132	7	44	0.902818
TMEM194A	12	22	0.908324
PEX2	8	17	0.910944
PHF21A	11	37	0.911127
BBX	3	76	0.914
FAM63A	1	21	0.915391
TRIP13	5	9	0.918244
SPP1	4	22	0.918341
ACTR6	12	18	0.918835
NOTCH3	19	16	0.92305
MAD2L1	4	22	0.923389
MECR	1	15	0.927184
SLC29A1	6	8	0.928098
CENPQ	6	12	0.931004
TBL1XR1	3	41	0.933005
KIF23	15	8	0.935943
KDM5B	1	22	0.937405
G3BP1	5	6	0.938342
ADAM15	1	15	0.940262
TSEN54	17	13	0.9424
DNMT3A	2	34	0.950674
FAM83H	8	6	0.950769
SLC39A1	1	6	0.953101
TMEM98	17	21	0.953442
CABLES2	20	1	0.953461
LINC00152	2	2	0.954603
XPO1	2	9	0.955417
APH1A	1	7	0.956189
CLPTM1	19	17	0.958284
TSN	2	11	0.959541
PRKDC	8	20	0.960861
SRXN1	20	8	0.962151
HIPK2	7	40	0.963773
ARMC1	8	11	0.964532
CDCA8	1	19	0.965614
ARNT	1	9	0.966099
DLG2	11	482	0.966126
ANXA2	15	34	0.969477
CD47	3	34	0.971937
TBC1D13	9	5	0.972934
IRF2BP2	1	22	0.973479
LMNB2	19	10	0.974514
LARP1	5	25	0.977151
MSI2	17	316	0.977369
DEPDC1B	5	18	0.978057
ENPP2	8	41	0.979043
PARP12	7	26	0.979284
PRIM2	6	74	0.981052
CHEK1	11	21	0.981957
CPSF2	14	18	0.982644
TUBA3D	2	9	0.991168
LRRC42	1	9	0.991385
FHIT	3	829	0.992595
C1orf106	1	24	0.993183
CEP192	18	26	0.997211
CHML	1	21	0.998356
TOMM20	1	7	0.999115

## Sheet: Pathway_5
Gene	Chr	N.SNP	Pvalue
GIP	17	8	1.05e-06
MYBL2	20	24	9.25e-06
CDKN2C	1	6	8.075e-05
DCAF7	17	9	0.00022235
FEN1	11	8	0.00049005
CHUK	10	12	0.00056145
TCERG1	5	23	0.00063425
ILF2	1	7	0.0008078
TFRC	3	29	0.0011184
RAD51C	17	7	0.00127995
FADS1	11	15	0.00141525
PSMA1	11	24	0.00146545
PSMC3IP	17	7	0.00154055
UBE2D3	4	12	0.00292105
TOMM40	19	24	0.00424895
ZNF250	8	19	0.00493155
TMEM106C	12	31	0.00573875
SNRPA	19	17	0.0062121
PRKRA	2	8	0.00648395
PAX2	10	37	0.0076375
EIF2S2	20	8	0.0115162
CHEK2	22	27	0.0143494
ABCC10	6	10	0.0144421
CPSF4	7	5	0.0144641
RFX5	1	5	0.0149102
CD79B	17	8	0.0152911
KPNA2	17	3	0.0157596
URB2	1	22	0.0186047
HDGF	1	13	0.0193711
UNG	12	18	0.0195274
SMARCC1	3	6	0.0209934
GTF3A	13	21	0.0214599
NSL1	1	17	0.0218613
DUSP7	3	11	0.0222212
ZNF195	11	21	0.02557
POLE2	14	10	0.0257137
HNRNPL	19	13	0.0273743
PVALB	22	25	0.0282596
SORT1	1	21	0.0294163
SLC1A4	2	24	0.0294207
ISG20L2	1	7	0.0303978
GEMIN2	14	6	0.0313679
HNRNPM	19	16	0.0329596
CENPE	4	18	0.0330638
PTPRJ	11	38	0.0344763
TOE1	1	10	0.0378051
SART3	12	23	0.038008
NUP160	11	7	0.0391336
SNRNP40	1	7	0.0414715
CCNB1	5	9	0.0419315
RPL23	17	16	0.0427857
DDX46	5	12	0.0433599
DDX51	12	9	0.0437342
PRDX1	1	4	0.0456258
SSBP2	5	91	0.0471641
KRT76	12	36	0.0487225
TCEB1	8	17	0.0492538
PA2G4	12	10	0.0517237
SNRPD3	22	11	0.0528735
GOLIM4	3	26	0.0537798
EIF4H	7	7	0.0542812
NOP2	12	8	0.0546629
MOB1A	2	9	0.0566035
CCT8	21	11	0.06022
TTF1	9	24	0.0605234
RPL4	15	10	0.061461
LARP4	12	9	0.0620123
KLHL23	2	40	0.0641238
DARS	2	4	0.0655437
YY1	14	11	0.0668877
PPIG	2	14	0.0680529
LSM4	19	7	0.0688282
LARP4B	10	38	0.0704102
PAFAH1B3	19	2	0.0720982
ZNF35	3	6	0.0730321
RB1	13	26	0.073687
SSRP1	11	12	0.0743001
BARD1	2	61	0.0755929
OIP5	15	5	0.0796691
DNAJC24	11	13	0.0825466
RECQL4	8	5	0.0848503
FDPS	1	4	0.0852267
FOXM1	12	14	0.0855007
BCAT1	12	105	0.086091
FXN	9	44	0.0872605
SPC25	2	65	0.087391
CPT1A	11	33	0.0874164
TGDS	13	20	0.0874867
TUBA1B	12	2	0.0885864
MCM6	2	9	0.0899441
TFDP1	13	15	0.0908268
MCM2	3	5	0.0915891
IARS2	1	13	0.0984338
GNPAT	1	15	0.0987069
CDK4	12	10	0.0990459
UBE2G1	17	16	0.0994815
TTC39A	1	19	0.101054
XPNPEP1	10	23	0.101075
CCNC	6	14	0.102219
LCT	2	14	0.103785
WDR67	8	45	0.105259
RANBP1	22	10	0.10664
WEE1	11	24	0.106844
TPX2	20	12	0.10939
PPP2R5C	14	63	0.1115
ATP11B	3	18	0.112103
GTSE1	22	12	0.112307
OXA1L	14	41	0.113719
ZBTB24	6	13	0.113947
ZNF22	10	17	0.118299
GINS1	20	13	0.118513
BRCA2	13	46	0.123271
NOLC1	10	12	0.123287
GSR	8	18	0.123361
RIF1	2	19	0.123608
NUTF2	16	5	0.125016
ETFA	15	16	0.125867
RBBP4	1	5	0.126164
PMS2P1	7	3	0.126786
TDG	12	28	0.129077
BUB1B	15	11	0.131409
PRMT3	11	47	0.132394
NUP210	3	20	0.134073
ARHGAP11A	15	12	0.136089
HSP90AA1	14	17	0.13843
KIF20B	10	14	0.140441
CNTRL	9	20	0.144317
TCEA1	8	6	0.147689
DDX10	11	30	0.147933
NACA	12	10	0.148474
U2AF1	21	16	0.150006
LAMC2	1	39	0.1506
POU2AF1	11	60	0.150769
MCM5	22	23	0.156309
DLEU1	13	249	0.159027
RPS27A	2	18	0.162121
IDO1	8	14	0.163402
LDHB	12	10	0.163953
ANAPC10	4	11	0.166596
CENPA	2	9	0.168445
KIAA0101	15	6	0.169289
NASP	1	7	0.170478
MED20	6	12	0.176497
BAZ1A	14	43	0.176912
CD2AP	6	16	0.177248
FRG1	4	5	0.179353
FGF8	10	5	0.181273
ZNF330	4	10	0.182504
DLST	14	12	0.185882
RECQL	12	43	0.187461
GMPS	3	11	0.187667
ATIC	2	19	0.190692
MTDH	8	15	0.196079
CDK1	10	23	0.196442
PRPF4	9	18	0.197175
CHRNA5	15	10	0.20169
PABPC1	8	17	0.202744
CTCF	16	7	0.206594
TIMELESS	12	20	0.206632
MTHFD2	2	14	0.208746
SQLE	8	12	0.210586
PELP1	17	14	0.211234
KIAA0196	8	24	0.217157
SRSF3	6	7	0.22134
CCNA2	4	10	0.221642
CEBPZ	2	32	0.221657
SNRPB2	20	65	0.223035
RFC5	12	24	0.223583
HS2ST1	1	30	0.225554
PSMB4	1	6	0.230141
PCNA	20	10	0.233062
NUFIP1	13	16	0.234511
ACLY	17	10	0.234807
MCM7	7	12	0.235818
STK24	13	72	0.235959
CAPZA1	1	11	0.237085
RUVBL1	3	11	0.237538
ATP5J	21	10	0.237821
RNFT2	12	43	0.239185
CD1C	1	2	0.240541
TTI1	20	24	0.242492
MAK16	8	8	0.244023
SNRPE	1	9	0.245456
RFC3	13	45	0.246304
ARID1A	1	6	0.247155
TCP1	6	9	0.247358
PDCD10	3	5	0.247391
NBR2	17	2	0.249075
DNA2	10	22	0.25018
ZC3H15	2	15	0.250518
ADSL	22	9	0.251348
NPM3	10	7	0.254755
POLR2J	7	5	0.255921
IARS	9	17	0.257558
PMPCA	9	25	0.258573
PSMA5	1	5	0.258719
HMGCR	5	18	0.260736
YWHAB	20	12	0.260965
EXOSC8	13	7	0.262067
RMND5A	2	12	0.26431
TARDBP	1	11	0.265554
MFAP1	15	4	0.267205
FUBP1	1	14	0.269203
ME1	6	31	0.273172
EZH2	7	20	0.273392
CPSF6	12	10	0.276464
SMG7	1	30	0.277931
NF1	17	16	0.278291
NCBP1	9	13	0.27875
MSH2	2	75	0.279729
CLPX	15	8	0.279867
HDAC1	1	3	0.281398
TTK	6	10	0.285221
PLK4	4	5	0.285624
WHSC1	4	7	0.28595
RBCK1	20	14	0.286445
UTP18	17	11	0.286711
ASF1A	6	10	0.288675
ZNF337	20	11	0.292861
USP13	3	68	0.295482
SERBP1	1	12	0.295766
PNN	14	8	0.298711
SFPQ	1	9	0.299887
AGL	1	28	0.300348
GTF2B	1	11	0.301313
DLD	7	13	0.302685
PPP2R5E	14	37	0.304848
IDI1	10	20	0.307757
EIF3M	11	22	0.310026
TTF2	1	37	0.313453
MAGOH	1	8	0.317982
AIMP1	4	10	0.318338
DCP2	5	36	0.318445
PTTG2	4	24	0.320055
TFAM	10	30	0.321081
TIMM17A	1	22	0.326809
TOP1	20	22	0.330762
MYBPH	1	29	0.330859
TMPO	12	20	0.33236
TAF5L	1	17	0.334157
ZNHIT3	17	12	0.336642
TUBGCP3	13	28	0.337419
LSM1	8	7	0.337904
COX11	17	16	0.33904
UCHL3	13	24	0.342415
PNO1	2	6	0.343712
PCGF1	2	4	0.343855
LPXN	11	10	0.344144
PRPSAP2	17	17	0.345112
SNRPF	12	42	0.348261
PRPF19	11	8	0.34842
ZWINT	10	10	0.348449
NGDN	14	31	0.349406
PIK3CG	7	36	0.350147
PFAS	17	17	0.353022
UBE2N	12	18	0.353442
ICT1	17	18	0.354785
FABP5	8	7	0.358287
DCK	4	8	0.358394
DNAJC2	7	8	0.358824
PSMA3	14	8	0.360163
HNRNPA3	2	6	0.360763
NCAPD2	12	20	0.363078
STMN1	1	7	0.366755
DUT	15	7	0.367969
PAXIP1	7	8	0.368703
ELAC2	17	27	0.3698
ABCE1	4	3	0.371544
USP1	1	7	0.376033
PCMT1	6	2	0.378059
RCC1	1	7	0.380159
SRSF2	17	8	0.381193
C16orf80	16	15	0.385447
UTP3	4	6	0.386229
DLAT	11	5	0.387461
PPIA	7	9	0.389703
CD1B	1	3	0.392211
CKS2	9	18	0.393299
WRN	8	49	0.393692
SNRPG	2	7	0.393718
SMARCD1	12	8	0.394073
NAP1L1	12	16	0.39472
SMC4	3	9	0.408862
XRCC5	2	50	0.409593
PSMA4	15	8	0.411421
PLAGL2	20	3	0.413045
EIF5B	2	12	0.414283
PPP2R1B	11	12	0.41922
GTF2E2	8	24	0.419518
PGAP2	11	28	0.420934
BTF3P11	13	28	0.421151
LDHA	11	14	0.424098
MIF	22	28	0.424426
ACAT2	6	11	0.425888
RPL27	17	6	0.426967
DDX18	2	18	0.428589
TOPBP1	3	24	0.430313
NDUFB3	2	4	0.430832
SNRNP200	2	6	0.431119
FAM76A	1	4	0.432133
PIAS2	18	9	0.433658
STARD7	2	6	0.436275
GPR18	13	11	0.437421
CTPS	1	25	0.437728
SNRPA1	15	23	0.438876
C7orf23	7	15	0.440599
MKI67	10	43	0.441231
RAD9A	11	6	0.441747
UBA2	19	10	0.44286
SSB	2	22	0.443225
PART1	5	34	0.444805
MRPL19	2	22	0.449711
GTF2A2	15	14	0.453098
CDC6	17	5	0.453774
CCT4	2	9	0.45475
MTERF	7	28	0.458841
CEP57	11	13	0.459591
PRRC2C	1	28	0.463891
AATF	17	24	0.464099
NPM1	5	12	0.464253
HK2	2	44	0.467177
CLP1	11	15	0.467791
YAF2	12	12	0.471161
SP100	2	73	0.471548
RPL6	12	4	0.473668
TTYH2	17	27	0.473829
KATNA1	6	3	0.474629
C2orf3	2	23	0.475887
AURKB	17	23	0.476619
CCNF	16	3	0.479543
WDR43	2	14	0.483422
CCBL2	1	12	0.485097
CHAF1A	19	14	0.486847
CHERP	19	10	0.490434
BZW1	2	11	0.491177
DUSP11	2	4	0.492027
CDC23	5	12	0.492508
SMCR7L	22	5	0.492526
STAT5A	17	3	0.492686
BCL7A	12	13	0.494358
ACYP1	14	6	0.496505
DTYMK	2	5	0.498554
NAE1	16	11	0.500581
HDAC2	6	31	0.501851
RBM14	11	6	0.503508
TOP2A	17	12	0.505065
MRPL3	3	15	0.505503
IL4	5	14	0.508755
NUDT1	7	11	0.509426
CENPC1	4	24	0.514285
HNRNPC	14	23	0.514536
MYC	8	17	0.517398
BTF3	5	19	0.517567
VRK1	14	43	0.52068
EEF1B2	2	11	0.521596
DIMT1	5	19	0.52357
SREK1IP1	5	12	0.527076
E2F5	8	10	0.527312
EEF1E1	6	36	0.530022
TYMS	18	32	0.531596
TCL1A	14	18	0.534306
NDUFV2	18	18	0.535287
TAF4	20	14	0.536348
TM9SF4	20	11	0.538588
FBLN1	22	38	0.539479
TNFRSF17	16	23	0.540607
NBN	8	33	0.541435
PPP1CC	12	14	0.542522
PTMA	2	16	0.544191
ORC5	7	24	0.54649
HNRNPF	10	20	0.548095
YBX1	1	11	0.549009
TMX1	14	18	0.551948
GTF2E1	3	17	0.553094
SKP2	5	31	0.554171
NR1I2	3	30	0.554642
NCBP2	3	25	0.55653
RRM1	11	29	0.558248
MNAT1	14	35	0.559684
ATG12	5	12	0.561904
BUB3	10	12	0.562807
CNOT3	19	18	0.564412
TACR3	4	29	0.564467
MRE11A	11	23	0.571934
BUB1	2	4	0.572133
PLCG2	16	195	0.572872
SYK	9	107	0.574197
SMARCB1	22	13	0.57483
AHSA1	14	20	0.576927
HMMR	5	22	0.579
TMEM123	11	41	0.579607
SAR1A	10	26	0.579819
RGS13	1	20	0.58006
PDS5A	4	30	0.584188
LCK	1	9	0.584362
GCH1	14	16	0.586435
POP4	19	36	0.590432
IFT20	17	10	0.592806
SMNDC1	10	23	0.597889
NFYB	12	18	0.598408
LSM6	4	12	0.59897
XRCC6	22	6	0.600359
ATP5O	21	19	0.601282
MCM3	6	40	0.602459
IMMT	2	23	0.604983
ZNF43	19	19	0.605438
NFATC2IP	16	7	0.606594
TRIM24	7	30	0.607333
SEC61G	7	13	0.608583
SRP9	1	28	0.610336
METAP1	4	21	0.611929
ARHGAP19	10	21	0.613619
MED6	14	25	0.614817
RQCD1	2	4	0.615264
TFAP4	16	6	0.616751
TBP	6	14	0.617075
HMGB1	13	69	0.617658
GALNT1	18	21	0.617839
HMGN2	1	10	0.619416
TAF5	10	6	0.621545
HSPA9	5	7	0.622972
HNRNPAB	5	37	0.624516
HMGN3	6	16	0.626032
SRSF1	17	6	0.627506
CBFB	16	7	0.628534
SLC16A1	1	8	0.63035
C1D	2	32	0.630691
TAF9	5	12	0.634043
BLMH	17	14	0.642773
SMARCA4	19	30	0.645033
PPP1R8	1	6	0.651183
WTAP	6	9	0.65237
OGG1	3	16	0.652473
RNASEH2A	19	9	0.659386
EWSR1	22	27	0.661777
NOP14	4	15	0.662214
LBR	1	28	0.662477
MAT2A	2	10	0.664242
MSH6	2	50	0.668432
CCT5	5	38	0.673345
HSPE1	2	3	0.676077
SMC2	9	20	0.676924
CNIH	14	8	0.678411
EIF2S1	14	10	0.680225
NSA2	5	13	0.680573
LYPLA1	8	3	0.680751
UTP20	12	26	0.685314
MTF2	1	11	0.68873
ITGB3BP	1	19	0.693587
CNBP	3	6	0.693816
HSPA8	11	14	0.696159
HIRA	22	18	0.700945
PARG	10	7	0.702281
LMNB1	5	30	0.702589
SHMT2	12	7	0.702607
BAZ1B	7	11	0.704812
BIK	22	14	0.705327
RNASEH2B	13	31	0.706585
STIL	1	15	0.706724
PAICS	4	12	0.707014
GNA13	17	13	0.707463
SHFM1	7	53	0.707939
DPH2	1	11	0.708281
RAD1	5	14	0.709573
RBBP8	18	19	0.710041
ODC1	2	5	0.711278
EIF4A3	17	14	0.714819
MAPKAPK5	12	6	0.714844
ACTL6A	3	6	0.716364
C12orf24	12	6	0.716849
UBAP2L	1	11	0.716855
RB1CC1	8	19	0.717283
EXO1	1	46	0.719066
KHDRBS1	1	6	0.719325
PSMC2	7	6	0.721327
CDC45	22	22	0.721997
WDR77	1	10	0.722033
RRP7A	22	6	0.722393
HSPB11	1	14	0.726475
POT1	7	12	0.726488
TATDN2	3	41	0.728605
UBE2S	19	4	0.728999
PTPN2	18	57	0.73255
CENPF	1	31	0.733739
DBF4	7	9	0.736444
EXOG	3	20	0.736985
PPPDE1	1	36	0.739779
DHX15	4	25	0.745494
RBM34	1	4	0.746257
CTR9	11	26	0.750881
TXNL4A	18	20	0.751421
NOP16	5	11	0.752456
CD19	16	4	0.759051
NHP2	5	9	0.759752
TAF2	8	19	0.760192
TPP2	13	53	0.760375
POLE3	9	18	0.760815
DNTTIP2	1	11	0.762541
RAN	12	14	0.763697
UCK2	1	44	0.766743
ATM	11	23	0.767368
GNB3	12	3	0.768486
HAUS3	4	11	0.768876
HSPH1	13	28	0.771209
INSIG1	7	11	0.773765
NAT1	8	79	0.777554
ZNF131	5	20	0.779514
ANP32E	1	7	0.780364
GLMN	1	6	0.782059
C14orf2	14	17	0.784247
TFDP2	3	42	0.787237
THOP1	19	13	0.787691
CUL4A	13	15	0.788341
PARP2	14	25	0.789847
TP53TG1	7	19	0.789942
IPO5	13	13	0.792425
KIAA0020	9	103	0.7935
ATXN10	22	75	0.797264
SLC7A6	16	12	0.797713
SYNCRIP	6	8	0.799131
RNF2	1	13	0.799172
LIG1	19	30	0.799231
CCNB2	15	14	0.803409
PWP1	12	15	0.803509
GSPT1	16	9	0.803765
SIKE1	1	8	0.809744
OXSR1	3	20	0.810004
WNT11	11	36	0.813472
BRCA1	17	9	0.814453
CDV3	3	12	0.817846
RRM2	2	10	0.819135
LARP7	4	15	0.81978
AP3S1	5	30	0.822179
KRT20	17	20	0.824109
EPB41	1	29	0.824477
GTPBP1	22	10	0.825037
RRS1	8	18	0.825266
ILF3	19	7	0.825451
RBBP6	16	21	0.825535
POLR2G	11	6	0.827086
CCT2	12	19	0.827457
PARP1	1	23	0.82984
HNRNPR	1	14	0.831144
HSPA4	5	12	0.836102
MYO1A	12	13	0.836513
SRSF11	1	7	0.836659
SRP72	4	12	0.839222
SNRPB	20	21	0.842503
ESPL1	12	9	0.842669
COPS3	17	15	0.848558
DHX9	1	7	0.849344
RPIA	2	11	0.851555
ERCC3	2	19	0.852591
NUP205	7	30	0.855841
MELK	9	10	0.859876
PSMA2	7	12	0.861303
CD1E	1	12	0.86216
RECK	9	39	0.863505
MED21	12	27	0.866819
CDC20	1	5	0.86749
YWHAE	17	31	0.868495
DLGAP5	14	9	0.871176
CASP2	7	21	0.871692
POLR3C	1	7	0.871786
PRKRIR	11	16	0.872707
SPAG5	17	3	0.873218
HMGB2	4	11	0.874518
SLC7A1	13	59	0.875194
ATP5S	14	19	0.878311
SUZ12	17	4	0.879352
NCK1	3	16	0.88016
LSM3	3	36	0.880233
PLK1	16	19	0.881179
KIF2C	1	11	0.883504
RPA3	7	69	0.884534
METAP2	12	17	0.885703
EIF4E	4	21	0.888066
DNMT1	19	11	0.890072
ATR	3	15	0.891173
NUP62	19	22	0.891658
MPHOSPH10	2	23	0.89211
HNRNPH1	5	14	0.893462
RNASEH1	2	15	0.894019
PTTG1	5	21	0.897347
SMARCA5	4	6	0.900686
PPID	4	5	0.902483
TROAP	12	10	0.90292
TMEM194A	12	21	0.90399
PSMD9	12	13	0.911403
ERH	14	12	0.911559
MTX2	2	19	0.911982
KIAA0922	4	77	0.912921
CSNK2A1	20	37	0.914644
HMGN1	21	13	0.914714
CNOT1	16	26	0.916427
ADNP2	18	15	0.917966
TRIP13	5	9	0.9183
H2AFV	7	3	0.918937
EED	11	16	0.920013
MAD2L1	4	22	0.923322
PRMT1	19	8	0.925407
ANXA13	8	69	0.926794
RPS7	2	15	0.927149
NRL	14	13	0.927699
RAD54L	1	13	0.927884
TAGLN3	3	39	0.931772
KHDRBS2	6	86	0.934484
KDM4A	1	17	0.934617
FBL	19	19	0.938178
G3BP1	5	6	0.938289
PSMC6	14	10	0.938539
PVRL1	11	32	0.938739
SUMO1	2	8	0.94046
GNB2L1	5	27	0.941518
CCT3	1	23	0.942299
RRP1B	21	13	0.943512
SRP19	5	14	0.945176
HAT1	2	11	0.945252
NOP56	20	20	0.946505
POLR2H	3	15	0.948872
NMT1	17	36	0.94913
NCL	2	22	0.950687
GNL2	1	12	0.950998
JTB	1	8	0.95256
RPS21	20	1	0.953305
CDC7	1	20	0.953936
XPO1	2	9	0.955471
SEPHS1	10	25	0.956521
DBI	2	20	0.957179
IDH3B	20	21	0.958235
PRKDC	8	20	0.960885
DNAJC9	10	5	0.961236
WDHD1	14	13	0.962435
SMC3	10	20	0.963199
RHOH	4	58	0.964142
NDC80	18	42	0.964615
KRAS	12	33	0.965338
IRF4	6	43	0.966302
H2AFZ	4	7	0.968327
POLE	12	18	0.970628
PSME2	14	9	0.971918
CD47	3	34	0.971962
KIF14	1	32	0.974192
LMNB2	19	10	0.974675
NUP88	17	33	0.97828
MPHOSPH6	16	21	0.979089
CHEK1	11	21	0.982041
PSMA6	14	19	0.983169
NME1	17	14	0.986017
RIMS1	6	134	0.986164
IL17A	6	21	0.986569
BET1	7	22	0.988749
SNX4	3	31	0.989116
POLR3G	5	17	0.989862
SET	9	2	0.991041
TCF20	22	68	0.991229
C1QBP	17	23	0.994355
SSBP1	7	6	0.995549
COX6C	8	11	0.996615
DGUOK	2	26	0.997467
POLR2B	4	52	0.998113
LSM5	7	21	0.998861
ATP13A3	3	42	0.999046

## Sheet: Pathway_6
Gene	Chr	N.SNP	Pvalue
ATP5G1	17	9	5.5e-07
SOCS2	12	20	4.895e-05
TACO1	17	3	4.93e-05
C16orf7	16	27	0.0003821
FEN1	11	8	0.00047765
BDH2	4	14	0.00104975
PXMP4	20	6	0.0023438
CHCHD3	7	47	0.0047139
RNF139	8	8	0.00661095
ZNF7	8	14	0.00689225
NSUN3	3	8	0.00693845
EHHADH	3	20	0.00694145
GNPDA1	5	13	0.0069578
MRPS30	5	5	0.0081427
RGP1	9	9	0.00970715
RNF14	5	26	0.0099804
TACC1	8	41	0.0103439
PDHX	11	29	0.0105715
CFLAR	2	15	0.0109058
SDHAP1	3	5	0.0117302
SAMM50	22	49	0.0132977
BPTF	17	17	0.0154243
ACY1	3	3	0.0170352
TRIM8	10	17	0.0175178
PPP2R2D	10	11	0.01928
LPCAT3	12	9	0.0198095
VDR	12	74	0.0200425
SMARCC1	3	6	0.0210002
PLAU	10	16	0.025361
ISCU	12	20	0.0343155
CYTH1	17	28	0.0377075
BTG3	21	16	0.0415884
COQ9	16	15	0.042018
RHOQ	2	34	0.042737
TRMT112	11	2	0.0432613
CYP27B1	12	7	0.0437624
CEP70	3	11	0.0445846
MMACHC	1	4	0.0454902
C4orf27	4	25	0.0494916
EPN3	17	12	0.0495981
MED9	17	12	0.0526893
ATP6V0E2	7	16	0.0615003
GATAD1	7	11	0.0620738
MLF1IP	4	23	0.0724991
ANKRD28	3	24	0.0726949
ZNF669	1	22	0.0728187
KCNN4	19	18	0.0743672
OPA1	3	30	0.0767803
IMPA2	18	49	0.0828057
ACACB	12	80	0.0867766
CPT1A	11	33	0.087428
QRSL1	6	34	0.0879498
TRAM2	6	74	0.0983104
WDR67	8	45	0.105259
ANXA6	5	95	0.105555
PEA15	1	15	0.10556
LIN37	19	3	0.106365
EPAS1	2	82	0.107539
UBR7	14	25	0.11323
OXA1L	14	41	0.113734
MITF	3	47	0.116979
ATP2A3	17	16	0.118742
BRD3	9	5	0.122989
PAFAH2	1	11	0.123343
WWC1	5	140	0.130285
GOT2	16	16	0.132066
C9orf82	9	22	0.137242
C17orf81	17	6	0.138199
PHIP	6	19	0.139066
NAGPA	16	27	0.13926
TRIO	5	137	0.139749
ANXA2P3	10	15	0.145545
SLC39A14	8	30	0.14742
PFKM	12	14	0.148471
RGS19	20	2	0.14923
NECAB3	20	4	0.151507
RAB21	12	10	0.158837
HEXIM1	17	13	0.160912
SLC16A3	17	4	0.163189
UGP2	2	19	0.164406
HMOX2	16	6	0.167183
HTATIP2	11	26	0.16764
CCDC130	19	12	0.168357
CAPRIN2	12	20	0.172616
IMPA1	8	13	0.174254
FDXR	17	7	0.179274
DECR1	8	18	0.180124
ARID4A	14	13	0.184718
TGFBR2	3	85	0.184783
ACO2	22	7	0.185012
DLST	14	12	0.18589
DIEXF	1	29	0.186002
SCN1B	19	3	0.187775
TMX4	20	41	0.192286
EXOSC2	9	15	0.193794
PDCL	9	20	0.194603
INTS12	4	32	0.196478
RPS6KA1	1	27	0.196645
IQSEC1	3	49	0.197528
RNF4	4	32	0.198073
UQCRB	8	9	0.199538
SOD2	6	20	0.199668
STX18	4	53	0.199741
ALAS1	3	9	0.199784
SPINT1	15	13	0.200215
ACADSB	10	27	0.200766
ZHX3	20	16	0.201232
OCLN	5	1	0.202478
DFFA	1	11	0.203607
CIAPIN1	16	15	0.210634
FASTKD1	2	23	0.215499
NDUFV1	11	6	0.215825
YPEL5	2	12	0.218656
FAHD2A	2	3	0.219286
GRPEL1	4	20	0.220562
ST3GAL5	2	29	0.220955
LAMB1	7	46	0.223768
PRKD2	19	24	0.235472
ATP5J	21	10	0.238037
MANF	3	5	0.238454
CASP9	1	15	0.239929
SDHA	5	9	0.242386
DNAJC11	1	18	0.243325
TMEM132A	11	12	0.244287
WIPI1	17	35	0.244691
NR2F2	15	19	0.245009
NDUFS3	11	6	0.24724
PDCD10	3	5	0.247323
KIAA0494	1	7	0.252843
EGLN1	1	15	0.254605
NPM3	10	7	0.255181
PRKAR2B	7	30	0.260581
CST6	11	11	0.260885
P2RX5	17	5	0.262922
METTL7A	12	13	0.266021
COX5A	15	4	0.269478
MDH1	2	9	0.270036
CSNK1G2	19	4	0.27013
LIFR	5	29	0.274313
UBAC1	9	6	0.275552
SLC31A1	9	31	0.276937
NFU1	2	3	0.279143
SLC10A2	13	62	0.281179
SETMAR	3	28	0.282542
MYO19	17	11	0.285105
BRP44	1	6	0.288015
SIK1	21	20	0.288489
ZNF629	16	3	0.290785
MRPL2	6	11	0.291007
AFF1	4	56	0.292422
MFN2	1	15	0.292698
INPP1	2	21	0.295859
PLA2G12A	4	22	0.301501
FOXD1	5	8	0.302376
DLD	7	13	0.302683
TNFRSF11B	8	39	0.30469
GTF2B	1	14	0.304895
MLLT10	10	37	0.304989
TCIRG1	11	10	0.30532
SLCO1A2	12	73	0.313223
UQCRC1	3	10	0.316852
SRPK2	7	21	0.317272
FZD2	17	17	0.319288
TRPC3	4	19	0.320478
KIF3B	20	9	0.323479
FBXL15	10	7	0.325789
TIMM17A	1	22	0.32654
PDSS1	10	30	0.327672
KCNK13	14	75	0.330234
CIZ1	9	21	0.331377
VANGL1	1	50	0.335599
PCGF1	2	4	0.343824
MATK	19	4	0.344025
DBNDD1	16	19	0.34648
GMCL1	2	7	0.346521
FSCN1	7	13	0.347794
YIPF2	19	7	0.348092
PLIN3	19	20	0.350274
NPR3	5	52	0.35125
OBFC1	10	21	0.353648
MRPS11	15	11	0.354101
TMEM111	3	6	0.359014
DDIT3	12	2	0.367571
RBFOX2	22	39	0.368564
CRNKL1	20	23	0.372726
ASNS	7	26	0.373036
UQCRFS1	19	9	0.373249
GSTM2	1	29	0.374374
GFPT2	5	43	0.376235
FZD10	12	62	0.379696
PATZ1	22	9	0.387112
DLAT	11	5	0.387308
NUCB1	19	6	0.388228
NAP1L1	12	16	0.394878
THAP4	2	5	0.399444
CYP1A1	15	11	0.404859
MT1E	16	19	0.405948
IVNS1ABP	1	8	0.4108
CXCL12	10	77	0.411443
CAV2	7	77	0.414511
VEGFA	6	12	0.418414
JMJD6	17	10	0.418438
MOSC2	1	42	0.42191
MRPL35	2	15	0.425523
ZNF24	18	6	0.426093
ST3GAL4	11	56	0.429375
SLC46A3	13	14	0.432549
TJP3	19	4	0.43447
STARD7	2	6	0.436619
NDUFS8	11	8	0.446495
VDAC2	10	13	0.450662
MRPS12	19	8	0.451226
SSB	2	23	0.451511
CLDN3	7	5	0.451905
NOL6	9	17	0.453665
TOMM70A	3	16	0.460388
CISD1	10	14	0.462668
VDAC3	8	5	0.467938
SLC37A4	11	15	0.46879
MIPEP	13	41	0.474713
NDUFS2	1	26	0.474732
MRPL11	11	9	0.477017
FAM162A	3	25	0.477557
CS	12	7	0.480069
SLC25A4	4	10	0.482237
TUBD1	17	9	0.483455
DHRS11	17	8	0.485009
CDC23	5	12	0.492079
SEC14L1	17	70	0.492186
SMCR7L	22	5	0.492231
FH	1	13	0.493645
ISOC2	19	1	0.49421
ACYP1	14	6	0.496009
ULK1	12	5	0.496195
SLC25A3	12	22	0.500007
TRIM2	4	59	0.502495
SLC25A20	3	2	0.503859
SUCLA2	13	26	0.504035
HSPB8	12	36	0.504533
MCF2L-AS1	13	1	0.506416
RBM7	11	17	0.506707
GM2A	5	58	0.508543
DCTPP1	16	7	0.508573
FRK	6	36	0.508821
TRPC1	3	18	0.510083
AFG3L2	18	22	0.510536
MORC2	22	9	0.511029
TNFRSF10B	8	34	0.513447
PSG9	19	22	0.516023
NDUFAF4	6	20	0.529961
MGST2	4	84	0.531754
FDX1	11	16	0.532843
ZBTB43	9	16	0.533665
TMEM223	11	10	0.533913
ACAT1	11	12	0.536235
MDH2	7	6	0.543276
PMM1	22	4	0.544073
DCTD	4	47	0.545968
KIAA0564	13	109	0.548315
NDUFS1	2	13	0.549162
CA12	15	52	0.553606
RAPGEF6	5	17	0.561201
GFPT1	2	6	0.56624
ZNF44	19	10	0.567099
DSG2	18	38	0.567241
RAB17	2	42	0.580751
PLS1	3	25	0.580966
COX5B	2	5	0.582407
TNFAIP8	5	77	0.582793
IMMT	2	20	0.588978
EIF3K	19	14	0.58984
ALDH3A2	17	5	0.595445
GSTK1	7	6	0.596914
MTRF1	13	18	0.600134
ATP5O	21	19	0.601204
ATP1B1	1	37	0.601344
ZNF134	19	21	0.60155
TUBB6	18	17	0.60196
LETMD1	12	17	0.603662
ZNF43	19	19	0.605094
GOT1	10	35	0.607147
FAM174B	15	94	0.607479
MRPL15	8	8	0.608664
ACAA2	18	16	0.610201
GPI	19	14	0.61182
C7orf44	7	14	0.613955
SLC35F2	11	50	0.61412
BRP44L	6	14	0.615136
TWF2	3	10	0.615183
LEFTY1	1	21	0.616474
SEC23B	20	22	0.61882
OTUB2	14	19	0.619097
SUCLG1	2	12	0.622077
MARCKS	6	19	0.622952
FOXC1	6	14	0.625347
CLEC16A	16	103	0.625981
HIGD1A	3	14	0.628095
SLC16A1	1	8	0.630236
TERF1	8	13	0.631899
USP4	3	11	0.635165
QARS	3	1	0.635318
ZNF768	16	12	0.635654
ATG2B	14	38	0.63679
AHCYL2	7	37	0.64233
NANS	9	9	0.643007
C16orf61	16	21	0.643815
AKAP1	17	30	0.648896
PPL	16	56	0.649101
ISCA1	9	8	0.653159
MSH6	2	50	0.668244
RHBDF1	16	1	0.668813
FAM115A	7	11	0.670854
CYP1B1	2	52	0.673173
CTSC	11	36	0.674567
SMC2	9	20	0.676968
SLK	10	24	0.677421
SIGMAR1	9	11	0.677616
AMPD3	11	126	0.67776
COX10	17	62	0.68344
CTSL1	9	28	0.689063
ADCY1	7	56	0.692549
SEC14L2	22	26	0.697664
MRPS22	3	85	0.703254
ZNF750	17	14	0.703381
TTC33	5	15	0.705835
TMEM184B	22	24	0.706254
PRPSAP1	17	32	0.706834
ARFRP1	20	5	0.716837
NDRG2	14	71	0.721261
C6orf162	6	14	0.721827
IFT27	22	9	0.729955
IDH3A	15	38	0.730548
TRIM14	9	25	0.733611
ATP5G3	2	9	0.73387
OPN3	1	59	0.734408
NNT	5	12	0.734524
SYNGR1	22	22	0.739985
GRK4	4	32	0.740447
ST6GALNAC4	9	7	0.741281
TMEM184C	4	8	0.742048
GAS2L1	22	13	0.74647
CKMT2	5	20	0.750234
DHDDS	1	17	0.752038
DUSP1	5	31	0.754537
NDUFA8	9	40	0.75487
PRSS22	16	4	0.755197
UST	6	204	0.755999
MFF	2	23	0.763638
UCK2	1	44	0.766664
ASPH	8	65	0.769436
TEX2	17	34	0.773182
TIMM50	19	12	0.777898
FANCF	11	7	0.783114
C14orf2	14	17	0.783721
PPIC	5	14	0.783878
RHOF	12	11	0.786286
SLC25A40	7	9	0.789163
CLDN1	3	38	0.789362
SCAMP5	15	21	0.794081
RAP1GAP	1	76	0.800021
NDUFB5	3	6	0.80044
RNASET2	6	32	0.802156
FTSJD2	6	17	0.805655
ACAA1	3	16	0.807642
DUSP22	6	17	0.808507
SIKE1	1	8	0.809668
GYPB	4	18	0.817791
C17orf62	17	10	0.818641
DHX40	17	6	0.827758
ZNF45	19	12	0.827907
PCTP	17	38	0.828348
CKB	14	11	0.829262
SNX24	5	37	0.82968
RABIF	1	12	0.831916
SULT1A1	16	9	0.842859
UQCRC2	16	7	0.846636
PHB	17	19	0.848115
MGST3	1	46	0.849688
ZNF302	19	8	0.851049
ASB6	9	3	0.852322
MYO6	6	38	0.8543
NDUFS7	19	1	0.854583
MCM4	8	6	0.855168
ETS2	21	18	0.855907
NDUFA10	2	61	0.859185
PGM1	1	44	0.862061
RALA	7	21	0.862098
MUT	6	8	0.866117
MAFB	20	15	0.866299
SLC39A8	4	67	0.867565
ALDOC	17	3	0.869437
ATP5C1	10	32	0.872083
OSBPL1A	18	100	0.873752
GDF15	19	3	0.876109
ACADM	1	24	0.876324
TMC6	17	8	0.876972
ATP5L	11	9	0.877658
MXD4	4	10	0.877972
GK3P	4	7	0.878163
MAP1B	5	68	0.879588
TRAK2	2	20	0.881197
SH2B1	16	6	0.884205
SPTLC2	14	61	0.889697
ILVBL	19	4	0.890917
ABLIM1	10	109	0.895052
ORC2	2	9	0.895993
SULT2B1	19	27	0.901507
NQO2	6	46	0.906116
ZNF576	19	14	0.906813
DSCR3	21	25	0.907183
PEX26	22	66	0.908032
SDHD	11	3	0.910598
MTX2	2	19	0.912218
PLEKHB2	2	12	0.914959
FAM50B	6	32	0.92116
C4orf19	4	107	0.924104
FAM134B	5	89	0.926433
EPOR	19	8	0.927017
ECI2	6	26	0.927779
SDHB	1	29	0.93083
FAM63A	1	25	0.930938
ECI1	16	1	0.931227
MECR	1	16	0.931451
CA2	8	9	0.938605
ARL2BP	16	9	0.94127
LRRC41	1	12	0.942488
HOOK1	1	16	0.942915
PFKP	10	93	0.943468
MBD4	3	6	0.944073
KANK2	19	18	0.945056
TACC2	10	196	0.949933
MLYCD	16	33	0.950961
EGLN3	14	298	0.951249
GABARAPL1	12	26	0.95208
AHCYL1	1	11	0.95868
ETFDH	4	6	0.961965
IDH3B	20	23	0.962537
GTPBP8	3	15	0.964128
WDHD1	14	14	0.965806
ENDOG	9	4	0.968119
KIAA0040	1	33	0.971925
STEAP3	2	23	0.97193
SLC25A12	2	23	0.973749
SLC38A7	16	26	0.982147
MUDENG	14	9	0.986741
CCNG2	4	102	0.988562
NDRG4	16	38	0.990464
TCF20	22	68	0.991215
COQ3	6	18	0.992803
TBX2	17	24	0.996603
DGUOK	2	26	0.997456
TRIM52	5	23	0.997483
GSTM4	1	17	0.998449
ECSIT	19	7	0.998874

## Sheet: Pathway_7
Gene	Chr	N.SNP	Pvalue
ATP5G1	17	9	5.5e-07
TACO1	17	3	4.755e-05
SOCS2	12	20	4.875e-05
C16orf7	16	27	0.00038665
BDH2	4	14	0.00107495
PXMP4	20	6	0.00238435
CHCHD3	7	47	0.0047674
RNF139	8	8	0.00658615
NSUN3	3	8	0.0069171
EHHADH	3	20	0.00699445
MRPS30	5	5	0.008067
RGP1	9	9	0.00965115
RNF14	5	26	0.00992305
PDHX	11	29	0.0105372
CFLAR	2	15	0.010822
SDHAP1	3	5	0.0117983
SAMM50	22	49	0.0133306
ACY1	3	3	0.0170406
PPP2R2D	10	11	0.019339
LPCAT3	12	9	0.0198355
ISCU	12	20	0.0343815
CYTH1	17	28	0.0375845
COQ9	16	15	0.041999
RHOQ	2	34	0.0426235
ESRRA	11	2	0.0433193
CYP27B1	12	7	0.043689
CEP70	3	11	0.0446136
MMACHC	1	4	0.0456266
EPN3	17	12	0.0497082
MED9	17	12	0.0526721
ATP6V0E2	7	16	0.0614968
ANKRD28	3	24	0.0727018
ZNF669	1	22	0.0728716
KCNN4	19	18	0.0743385
OPA1	3	30	0.076761
IMPA2	18	49	0.0826241
ACACB	12	80	0.0867638
CPT1A	11	33	0.0873502
QRSL1	6	34	0.0880897
WDR67	8	45	0.105449
ANXA6	5	95	0.105531
EPAS1	2	82	0.107289
OXA1L	14	41	0.113774
MITF	3	47	0.11703
ATP2A3	17	16	0.118697
PAFAH2	1	11	0.12348
WWC1	5	140	0.130272
GOT2	16	16	0.131878
C9orf82	9	22	0.137186
C17orf81	17	6	0.138349
NAGPA	16	27	0.139435
PFKM	12	14	0.148801
NECAB3	20	4	0.151754
RAB21	12	10	0.158649
SLC16A3	17	4	0.163249
UGP2	2	19	0.164046
HMOX2	16	6	0.167
CCDC130	19	12	0.167996
HTATIP2	11	26	0.168007
CAPRIN2	12	20	0.172698
IMPA1	8	13	0.1744
FDXR	17	7	0.17943
DECR1	8	18	0.179733
ACO2	22	7	0.185096
DLST	14	12	0.186014
SCN1B	19	3	0.187797
TMX4	20	41	0.192273
RPS6KA1	1	27	0.196893
IQSEC1	3	49	0.197358
RNF4	4	32	0.198167
UQCRB	8	9	0.199639
SOD2	6	20	0.199659
ALAS1	3	9	0.199857
STX18	4	53	0.19997
SPINT1	15	13	0.200169
ACADSB	10	27	0.200829
DFFA	1	11	0.203486
CIAPIN1	16	15	0.210581
FASTKD1	2	23	0.21565
NDUFV1	11	6	0.215984
FAHD2A	2	3	0.219108
GRPEL1	4	20	0.220555
ST3GAL5	2	29	0.221032
ATP5J	21	10	0.238044
MANF	3	5	0.238463
CASP9	1	15	0.239748
SDHA	5	9	0.242685
TMEM132A	11	12	0.244174
WIPI1	17	35	0.244427
NDUFS3	11	6	0.247014
PDCD10	3	5	0.24727
EGLN1	1	15	0.254543
NPM3	10	7	0.255072
METTL7A	12	13	0.265662
COX5A	15	4	0.269201
MDH1	2	9	0.26988
LIFR	5	29	0.274009
UBAC1	9	6	0.275868
SLC31A1	9	31	0.276814
SLC10A2	13	62	0.281179
SETMAR	3	28	0.282486
BRP44	1	6	0.288013
SIK1	21	20	0.288435
MRPL2	6	11	0.290952
AFF1	4	56	0.292248
MFN2	1	15	0.292617
INPP1	2	21	0.295683
PLA2G12A	4	22	0.301395
FOXD1	5	8	0.302507
DLD	7	13	0.302898
TCIRG1	11	10	0.305311
UQCRC1	3	10	0.316963
SRPK2	7	21	0.317324
KIF3B	20	9	0.323384
FBXL15	10	7	0.325651
TIMM17A	1	22	0.326717
PDSS1	10	30	0.327799
KCNK13	14	75	0.330253
PCGF1	2	4	0.34365
MATK	19	4	0.34412
GMCL1	2	7	0.34633
FSCN1	7	13	0.347381
YIPF2	19	7	0.348048
PLIN3	19	20	0.350171
NPR3	5	52	0.351305
OBFC1	10	21	0.35361
MRPS11	15	11	0.353762
TMEM111	3	6	0.358698
DDIT3	12	2	0.367343
ASNS	7	26	0.372893
CRNKL1	20	23	0.373121
UQCRFS1	19	9	0.373489
NFU1	2	5	0.374336
GSTM2	1	29	0.374709
GFPT2	5	43	0.376373
DLAT	11	5	0.387433
NUCB1	19	6	0.388327
THAP4	2	5	0.399721
CYP1A1	15	11	0.40511
MT1E	16	19	0.405679
IVNS1ABP	1	8	0.410955
JMJD6	17	10	0.418511
VEGFA	6	12	0.418592
MOSC2	1	42	0.421964
MRPL35	2	15	0.425605
SLC46A3	13	14	0.432549
TJP3	19	4	0.434524
NDUFS8	11	8	0.446441
VDAC2	10	13	0.450736
MRPS12	19	8	0.450824
TOMM70A	3	16	0.460318
CISD1	10	14	0.462557
VDAC3	8	5	0.468175
MIPEP	13	41	0.474713
NDUFS2	1	26	0.474858
MRPL11	11	9	0.477356
FAM162A	3	25	0.47752
CS	12	7	0.48015
SLC25A4	4	10	0.482119
SMCR7L	22	5	0.492238
FH	1	13	0.493456
ISOC2	19	1	0.49409
ACYP1	14	6	0.496111
SLC25A3	12	22	0.49966
TRIM2	4	59	0.502732
SUCLA2	13	26	0.504035
SLC25A20	3	2	0.504049
MCF2L-AS1	13	1	0.506416
RBM7	11	17	0.507
GM2A	5	58	0.508752
DCTPP1	16	7	0.508984
AFG3L2	18	22	0.510515
PSG9	19	22	0.515924
NDUFAF4	6	20	0.530093
MGST2	4	84	0.531715
FDX1	11	16	0.532389
TRPC1	3	20	0.53275
ZBTB43	9	16	0.533725
TMEM223	11	10	0.53434
ACAT1	11	12	0.536121
MDH2	7	6	0.543213
KIAA0564	13	109	0.548315
NDUFS1	2	13	0.549676
CA12	15	52	0.553546
RAPGEF6	5	17	0.560854
ZNF44	19	10	0.567045
DSG2	18	38	0.567298
RAB17	2	42	0.580728
COX5B	2	5	0.582429
IMMT	2	20	0.589151
EIF3K	19	14	0.589737
ALDH3A2	17	5	0.595162
GSTK1	7	6	0.59706
DHRS11	17	11	0.598459
MTRF1	13	18	0.600134
ATP5O	21	19	0.601118
ATP1B1	1	37	0.601417
LETMD1	12	17	0.603663
ZNF43	19	19	0.605209
GOT1	10	35	0.607182
MRPL15	8	8	0.608435
ACAA2	18	16	0.61025
GPI	19	14	0.612075
C7orf44	7	14	0.61376
BRP44L	6	14	0.614985
TWF2	3	10	0.6151
LEFTY1	1	21	0.616769
SEC23B	20	22	0.618697
OTUB2	14	19	0.619152
SUCLG1	2	12	0.622446
FOXC1	6	14	0.625299
CLEC16A	16	103	0.626011
HIGD1A	3	14	0.627904
SLC16A1	1	8	0.630079
QARS	3	1	0.63514
USP4	3	11	0.635203
ZNF768	16	12	0.636149
NANS	9	9	0.643176
C16orf61	16	21	0.643767
AKAP1	17	30	0.648811
ISCA1	9	8	0.653039
CTSC	11	36	0.67434
SMC2	9	20	0.676814
AMPD3	11	126	0.677633
COX10	17	62	0.683401
CTSL1	9	28	0.689135
ADCY1	7	56	0.692714
SEC14L2	22	26	0.697426
MRPS22	3	85	0.703293
ZNF750	17	14	0.703601
PRPSAP1	17	32	0.707083
ARFRP1	20	5	0.716622
NDRG2	14	71	0.721163
C6orf162	6	14	0.721972
IFT27	22	9	0.730032
IDH3A	15	38	0.730178
TRIM14	9	25	0.73358
ATP5G3	2	9	0.733875
NNT	5	12	0.734408
OPN3	1	59	0.734435
SYNGR1	22	22	0.740121
GRK4	4	32	0.740741
ST6GALNAC4	9	7	0.741372
TMEM184C	4	8	0.742211
GAS2L1	22	13	0.746356
CKMT2	5	20	0.750168
DHDDS	1	17	0.752226
NDUFA8	9	40	0.75476
DUSP1	5	31	0.754762
PRSS22	16	4	0.755101
UST	6	204	0.755912
MFF	2	23	0.763619
TEX2	17	34	0.773327
TIMM50	19	12	0.77802
FANCF	11	7	0.783052
C14orf2	14	17	0.78382
RHOF	12	11	0.786559
SLC25A40	7	9	0.788879
SCAMP5	15	21	0.793714
RAP1GAP	1	76	0.799965
NDUFB5	3	6	0.800632
RNASET2	6	32	0.802215
ACAA1	3	16	0.807591
DUSP22	6	17	0.808502
SIKE1	1	8	0.809591
PPIC	5	20	0.809698
PCTP	17	38	0.82851
CKB	14	11	0.829534
SULT1A1	16	9	0.843069
UQCRC2	16	7	0.846642
MGST3	1	46	0.849781
NDUFS7	19	1	0.854052
ETS2	21	18	0.855752
NDUFA10	2	61	0.859288
PGM1	1	44	0.862269
RALA	7	21	0.862301
MUT	6	8	0.86611
MAFB	20	15	0.866124
ALDOC	17	3	0.869353
ATP5C1	10	32	0.872217
OSBPL1A	18	100	0.873714
GDF15	19	3	0.875878
ACADM	1	24	0.876482
TMC6	17	8	0.877052
ATP5L	11	9	0.877585
GK3P	4	7	0.878078
MAP1B	5	68	0.879599
TRAK2	2	20	0.88107
SH2B1	16	6	0.88434
SPTLC2	14	61	0.889732
ILVBL	19	4	0.891146
ABLIM1	10	109	0.895115
ORC2	2	9	0.895981
SULT2B1	19	27	0.901487
NQO2	6	46	0.906156
ZNF576	19	14	0.906584
DSCR3	21	25	0.907345
PEX26	22	66	0.907851
SDHD	11	3	0.910702
MTX2	2	19	0.912151
PLEKHB2	2	12	0.914919
FAM50B	6	32	0.921249
C4orf19	4	107	0.924014
FAM134B	5	89	0.926407
EPOR	19	8	0.926948
ECI2	6	26	0.927492
FAM63A	1	25	0.930779
SDHB	1	29	0.93089
ECI1	16	1	0.931039
MECR	1	16	0.931469
ARL2BP	16	9	0.941162
HOOK1	1	16	0.942958
PFKP	10	93	0.943239
TACC2	10	196	0.950031
MLYCD	16	33	0.950837
EGLN3	14	298	0.951206
GABARAPL1	12	26	0.95207
AHCYL1	1	11	0.958635
ETFDH	4	6	0.961965
IDH3B	20	23	0.962491
GTPBP8	3	15	0.964196
ENDOG	9	4	0.968091
STEAP3	2	23	0.971858
KIAA0040	1	33	0.972002
SLC25A12	2	23	0.973616
SLC38A7	16	26	0.982141
MUDENG	14	9	0.98674
NDRG4	16	38	0.99049
COQ3	6	18	0.992756
TBX2	17	24	0.996573
TRIM52	5	23	0.997448
GSTM4	1	17	0.998418
ECSIT	19	7	0.998859

## Sheet: Pathway_8
Gene	Chr	N.SNP	Pvalue
ATP5G1	17	9	2.5e-07
ILF2	1	7	0.00083035
SLC43A3	11	18	0.0014814
CD9	12	22	0.00176575
FADS2	11	33	0.00203105
PROS1	3	13	0.00232715
TOMM40	19	24	0.0042717
G6PC	17	8	0.00517755
PSMC5	17	7	0.00622545
CHEK2	22	26	0.0136621
IL32	16	9	0.0146303
RAD51	15	8	0.016584
SMARCC1	3	6	0.0208493
VRK2	2	56	0.0217453
TTN	2	85	0.0335141
TDGF1	3	44	0.0404262
KIF22	16	2	0.0448994
TM4SF1	3	18	0.0449963
NPC2	14	15	0.0783616
DYNC1H1	14	15	0.0789594
IGF2R	6	80	0.0828438
FDPS	1	4	0.0851882
F7	13	11	0.086137
IL23A	12	4	0.0885153
TNFSF9	19	11	0.0931125
GPR126	6	15	0.0941821
ZNF589	3	5	0.104495
NCAPD3	11	33	0.106182
CDH1	16	37	0.106722
MGP	12	7	0.120002
SPINT2	19	24	0.156762
TELO2	16	16	0.166141
KIAA0101	15	6	0.169127
RDH14	2	27	0.173511
CNTN2	1	37	0.174665
INTS9	8	44	0.184295
FOXC2	16	29	0.184767
MLH1	3	11	0.188816
CDK1	10	23	0.19653
HSP90B1	12	39	0.20574
MZT1	13	14	0.216013
RFC5	12	24	0.223608
SCARB1	12	59	0.225961
THBS2	6	37	0.232897
PDXK	21	14	0.233064
ADK	10	39	0.234705
LMO2	11	39	0.237425
MANF	3	5	0.238586
XBP1	22	8	0.246504
AREG	4	12	0.246699
CD74	5	21	0.257908
ANKRD11	16	60	0.260509
CEACAM1	19	4	0.26854
RNASE6	14	44	0.275829
TTK	6	10	0.285282
PPP5C	19	27	0.289151
MUC1	1	5	0.315388
MXD3	5	15	0.320272
EBLN2	3	10	0.32418
COL1A1	17	11	0.342582
SLC27A2	15	38	0.347482
KIF21A	12	18	0.354715
DCK	4	8	0.358193
PSMA3	14	8	0.360261
NCAPD2	12	20	0.363271
BMP5	6	57	0.383937
IGFBP1	7	23	0.386228
FXYD3	19	5	0.388157
CKS2	9	18	0.393253
SMC4	3	9	0.408637
TF	3	34	0.416271
FIGNL1	7	18	0.417182
KRT14	17	7	0.428214
ALB	4	9	0.429638
POLA2	11	7	0.431077
BIRC5	17	17	0.437088
KRT18	12	14	0.450591
APOA2	1	28	0.470801
CLDN4	7	6	0.492225
IL17F	6	38	0.497705
IGDCC3	15	13	0.501807
KIAA0182	16	29	0.503186
TTLL5	14	59	0.503254
PTPRN2	7	289	0.512532
PTPRF	1	24	0.513404
RNF144A	2	101	0.51522
MYC	8	17	0.517379
MYEF2	15	2	0.518302
ADD2	2	105	0.518574
CD247	1	114	0.520181
RPN1	3	16	0.522601
KRT8	12	34	0.528904
MGST2	4	84	0.531724
GREB1	2	59	0.534626
NTS	12	15	0.554306
DDX11	12	8	0.583477
PMEL	12	14	0.589583
SLC12A3	16	42	0.59066
ATAD3A	1	5	0.597771
SLC2A3	12	16	0.60457
HSPA5	9	7	0.607063
PICALM	11	37	0.615159
ZNF502	3	6	0.622976
CKAP2	13	5	0.633855
HMGCS1	5	7	0.633891
TFF1	21	44	0.63727
ITGB7	12	16	0.65115
FGB	4	12	0.655656
CYP4F3	19	43	0.657516
RNASEH2A	19	9	0.659189
LBR	1	28	0.66269
MSH6	2	50	0.668489
CTSC	11	36	0.674785
CEACAM6	19	11	0.681645
ITGB3BP	1	19	0.693238
TARBP1	1	71	0.694697
RGS2	1	14	0.704394
H2AFX	11	16	0.706775
ST6GALNAC2	17	22	0.713604
YEATS4	12	27	0.718996
HSBP1	16	61	0.729233
GPX3	5	29	0.732937
PLEKHH1	14	63	0.736912
PAH	12	33	0.752488
GALE	1	3	0.767346
INSIG1	7	11	0.773626
PRAME	22	3	0.777273
POLD1	19	14	0.787021
LIG1	19	30	0.799221
CGA	6	20	0.80734
SLC17A9	20	7	0.815399
MST1	3	5	0.818299
HES1	3	15	0.823023
PGK2	6	10	0.82771
COL18A1	21	13	0.833079
SEMA3B	3	8	0.852315
ATP2A1	16	6	0.854957
SERPINA1	14	44	0.860433
HEY1	8	22	0.869131
HMGB2	4	11	0.874516
TMC6	17	8	0.876813
RGR	10	47	0.881272
RPA3	7	69	0.884639
FANCG	9	15	0.885005
STT3A	11	24	0.891472
LYN	8	59	0.893882
ANXA3	4	31	0.894285
LDLR	19	37	0.897019
TRIP13	5	9	0.91829
MAD2L1	4	22	0.923494
A2M	12	17	0.925923
NUP93	16	20	0.933137
IGFBP2	2	30	0.933407
THBS1	15	9	0.943544
CDC7	1	20	0.953989
GATA3	10	41	0.9559
DBI	2	20	0.957156
VTN	17	7	0.961225
SLC19A1	21	3	0.96252
CX3CR1	3	41	0.963091
H2AFZ	4	7	0.968363
KIF14	1	32	0.974189
AP1G2	14	7	0.979189

[truncated: 35 more sheets: Pathway_9, Pathway_10, Pathway_11, Pathway_12, Pathway_13, Pathway_14, Pathway_15, Pathway_16, Pathway_17, Pathway_18, Pathway_19, Pathway_20, Pathway_21, Pathway_22, Pathway_23, Pathway_24, Pathway_25, Pathway_26, Pathway_27, Pathway_28 …]
