# Supplementary material for: A Powerful Procedure for Pathway-Based Meta-analysis Using Summary Statistics Identifies 43 Pathways Associated with Type II Diabetes in European Populations
Source: PLoS Genet. 2016 Jun 30;12(6):e1006122. doi: 10.1371/journal.pgen.1006122 (PMC4928884; doi:10.1371/journal.pgen.1006122)
Supplement: S7 Table — (XLSX) [file pgen.1006122.s007.xlsx]

## Sheet: Title
S7 Table. Gene-level p-values of genes in the 10 pathways with unadjusted pathway p-values < 0.05 based on data from the AGEN-T2D study

## Sheet: Index
ID	Pathway
Pathway_1	PATIL_LIVER_CANCER
Pathway_2	CADWELL_ATG16L1_TARGETS_DN
Pathway_3	HOSHIDA_LIVER_CANCER_SUBCLASS_S3
Pathway_4	GOBERT_OLIGODENDROCYTE_DIFFERENTIATION_UP
Pathway_5	DACOSTA_UV_RESPONSE_VIA_ERCC3_UP
Pathway_6	CHEN_PDGF_TARGETS
Pathway_7	REACTOME_MEMBRANE_TRAFFICKING
Pathway_8	AGUIRRE_PANCREATIC_CANCER_COPY_NUMBER_UP
Pathway_9	MCBRYAN_PUBERTAL_BREAST_4_5WK_DN
Pathway_10	LINDGREN_BLADDER_CANCER_CLUSTER_1_DN
Note 1	N.SNP is the number of SNPs included in a gene of a particular pathway. Due to LD filtering, this number can be different when a gene is included in multiple pathways
Note 2	Pvalue is the gene-level p-value. For the same reason as above, the gene p-value can vary among pathways

## Sheet: Pathway_1
Gene	Chr	Group	N.SNP	Pvalue
PRIM2	6	157	53	0.000181
DUSP12	1	28	25	0.0001825
RNF187	1	47	13	0.000820499
RECQL4	8	216	11	0.001011
ATAD2	8	212	14	0.001462
ARHGAP39	8	216	23	0.001795
SLC38A6	14	285	25	0.001967
VARS	6	150	21	0.0022425
PTGFRN	1	24	23	0.004156
RDBP	6	150	32	0.0049815
DDX11	12	259	12	0.00514749
FGFR4	5	141	12	0.00550199
SNX27	1	26	15	0.00670049
CAMK2G	10	234	19	0.0108275
ZNF512B	20	364	21	0.012471
COL15A1	9	222	68	0.0183615
HIST1H4C	6	148	12	0.01851
HIST1H2BC	6	148	13	0.0186175
ZNF852	3	87	4	0.0200325
AP1S1	7	177	18	0.02154
TAF6	7	176	10	0.024921
ATP6V1H	8	195	13	0.0278865
GPNMB	7	170	24	0.028298
ATRN	20	351	50	0.032279
BOLA1	1	26	4	0.0323105
RER1	1	2	22	0.03506
CDKN2C	1	16	5	0.035231
LMTK2	7	175	26	0.03543
DTL	1	43	7	0.036428
HIF1AN	10	238	3	0.037251
CCDC117	22	370	14	0.037531
LSM4	19	339	19	0.0380295
CLPTM1L	5	118	16	0.038094
U2SURP	3	97	28	0.0383105
TUBA1A	12	260	2	0.0405115
PRKAB2	1	25	12	0.041465
UBE2Q1	1	27	9	0.042983
ANGEL1	14	286	20	0.046942
TSEN54	17	322	11	0.0475705
USP21	1	28	6	0.0476595
PPOX	1	28	6	0.0512774
PRIM1	12	263	3	0.0514569
CCDC34	11	245	17	0.0515419
HSF2	6	163	18	0.0538154
CLPTM1	19	345	14	0.0538624
HPS4	22	369	27	0.0540969
HIST1H2BK	6	148	11	0.0547779
CCT4	2	58	8	0.0566469
PDGFRB	5	135	54	0.0610774
KLB	4	106	31	0.0613909
SF3B4	1	26	6	0.0642414
E2F2	1	6	10	0.0647339
C5ORF32	5	134	11	0.0657409
TMEM97	17	309	6	0.0679029
HIC2	22	368	7	0.0679774
CWF19L1	10	238	9	0.0680679
TK1	17	323	30	0.0686509
MSH5	6	150	20	0.0696194
OR2B6	6	148	7	0.0701334
ACTR6	12	269	7	0.0705739
EIF3E	8	210	19	0.0718474
RAB3GAP2	1	45	26	0.0722474
SPATS2	12	260	14	0.0732784
FHIT	3	92	571	0.0757404
IGF2BP3	7	170	50	0.0768349
BAK1	6	151	25	0.0778019
BAIAP2L1	7	175	23	0.0778139
MCM3	6	156	33	0.0781719
TOMM20	1	49	3	0.0801459
JMJD4	1	47	11	0.0801554
HN1	17	322	10	0.0810339
MXD4	4	104	16	0.0819724
MAVS	20	351	17	0.0835404
STK35	20	351	43	0.0871724
TUFT1	1	26	21	0.0877634
PGP	16	301	15	0.0881989
DLGAP5	14	284	14	0.0884834
CAP2	6	146	48	0.0887959
MBOAT7	19	348	34	0.0901869
PLK4	4	114	3	0.0905904
GNA12	7	166	42	0.0913099
PTPN14	1	44	19	0.0948039
SLC39A10	2	77	39	0.0950114
USP30	12	272	22	0.0958304
CCDC14	3	95	17	0.0966889
UBAP2L	1	27	10	0.0968754
BUB3	10	240	21	0.100599
EIF2C1	1	11	7	0.101354
MZT1	13	277	10	0.103269
VAT1	17	315	5	0.103979
SMEK1	14	287	12	0.104101
CEP55	10	237	20	0.105841
TRAIP	3	89	5	0.106039
ANKIB1	7	174	15	0.106327
GCLM	1	20	10	0.107772
ARF3	12	260	2	0.108258
C1ORF43	1	27	9	0.10864
FKBP11	12	260	2	0.108649
ETV4	17	315	7	0.111933
RHOC	1	23	14	0.113315
CDCA8	1	12	12	0.113497
KIAA0100	17	309	7	0.115087
EPS8L3	1	22	19	0.116133
ABL2	1	33	20	0.118181
SYTL2	11	251	27	0.120519
MCRS1	12	260	5	0.12086
NUCKS1	1	41	6	0.125142
ROD1	9	224	23	0.128306
PEG10	7	174	11	0.128454
ARNT	1	26	5	0.12993
NLRP2	19	348	31	0.130203
CPNE1	20	357	8	0.131519
RCN2	15	299	5	0.132692
NCSTN	1	28	20	0.133199
TBC1D5	3	84	177	0.133879
LBR	1	46	25	0.135089
SOS1	2	55	20	0.135555
ELOVL5	6	156	20	0.138413
MAFG	17	324	1	0.138805
TBC1D14	4	105	35	0.14261
PTPRF	1	13	34	0.144657
DGCR2	22	367	35	0.147334
HIPK2	7	182	45	0.147598
SOX12	20	350	17	0.147794
PTPLAD1	15	297	6	0.148134
BUB1	2	67	9	0.148495
RAB11FIP1	8	192	16	0.151385
UBE2C	20	361	7	0.157097
TMCO1	1	30	21	0.160871
TUBG1	17	315	1	0.16098
TMCC1	3	96	10	0.162294
SLC9A3R1	17	322	19	0.165019
PIEZO2	18	326	198	0.166859
GPSM2	1	22	15	0.168884
NUF2	1	29	34	0.170216
DAB1	1	18	321	0.170489
RHBDD3	22	370	18	0.172707
LYZ	12	265	15	0.174705
NEK2	1	43	14	0.174888
TMEM98	17	311	12	0.175001
MEF2D	1	27	7	0.175929
RAP2A	13	278	12	0.177649
MAL2	8	211	33	0.178308
C2ORF27A	2	71	13	0.178538
TMEM104	17	322	34	0.179361
IP6K1	3	89	2	0.179987
TBL1XR1	3	100	33	0.180273
TMEM237	2	78	19	0.183016
ZIC2	13	279	16	0.183087
TMEM106C	12	260	22	0.184758
PPT2	6	150	25	0.186392
STC1	8	189	29	0.18664
IDI1	10	226	18	0.188734
BEND5	1	15	20	0.18969
PLOD3	7	177	18	0.192962
DNMT3A	2	54	36	0.194422
SMARCA4	19	335	32	0.194768
ORC3	6	159	12	0.196203
TUBG2	17	315	2	0.197257
H1F0	22	372	5	0.19763
INTS7	1	43	9	0.19914
LRRC42	1	17	5	0.199273
WNK1	12	255	30	0.200637
SERPINB3	18	331	5	0.201688
IL6R	1	27	19	0.202409
TMEM194A	12	263	24	0.202934
SNRPE	1	40	7	0.204209
PXK	3	91	3	0.208725
ENAH	1	46	23	0.210028
KIAA1522	1	10	9	0.210369
KIAA0196	8	212	15	0.210602
PRDX1	1	14	8	0.210621
PSPH	7	173	14	0.210991
DVL3	3	101	11	0.211033
PEA15	1	28	13	0.212428
SH3PXD2B	5	139	41	0.213491
HELLS	10	237	13	0.214808
PTGES2	9	225	12	0.215147
AKT1S1	19	347	23	0.220088
PRRC2C	1	32	16	0.220307
SLC22A23	6	144	91	0.222089
HLTF	3	98	7	0.225817
CAPG	2	62	18	0.227806
HMGN2	1	7	6	0.227969
NEU1	6	150	12	0.229919
DIMT1	5	126	12	0.231673
STK24	13	278	81	0.232665
AP3M2	8	193	7	0.232747
PKMYT1	16	301	20	0.237693
ELMO1	7	172	263	0.241049
IRS1	2	80	2	0.242201
UBR5	8	209	25	0.243123
GPAA1	8	216	2	0.244754
BPTF	17	321	17	0.244956
CUL7	6	153	9	0.248158
LARP1	5	136	24	0.248897
UCK2	1	30	35	0.249752
RAB11A	15	297	20	0.250184
CDK4	12	263	11	0.250764
RHOQ	2	56	24	0.252362
MYCN	2	52	14	0.255103
SQLE	8	212	6	0.255503
TMEM45B	11	254	18	0.256054
LSM14B	20	364	3	0.256175
RAD1	5	121	14	0.257968
MAP4K4	2	65	19	0.258484
HEATR6	17	319	8	0.259856
CENPF	1	44	18	0.260682
CTSA	20	361	23	0.260949
DTD1	20	353	35	0.265703
NUP133	1	47	10	0.265828
ACACA	17	313	27	0.267051
CDC42SE1	1	26	9	0.267363
DUS4L	7	179	7	0.268593
GNPAT	1	48	9	0.272365
XPR1	1	34	18	0.275085
GAB1	4	116	26	0.275433
C15ORF41	15	292	79	0.275814
RRM1	11	241	27	0.277089
UBE2M	19	349	9	0.278054
TNPO1	5	128	20	0.278468
FAM63A	1	26	11	0.281386
LAMA4	6	162	68	0.284011
ZNF704	8	204	13	0.285417
TOB1	17	317	9	0.28629
CPSF2	14	287	17	0.288238
SAP30L	5	136	18	0.28835
NUP155	5	123	7	0.291109
TP53I3	2	53	5	0.293509
NME1	17	317	18	0.29378
IMPAD1	8	196	20	0.296521
ADSL	22	373	12	0.296966
RTN3	11	248	2	0.297381
AKR1C3	10	227	41	0.299136
ENTPD6	20	354	12	0.299397
SCD	10	238	26	0.303368
TYSND1	10	233	16	0.304358
TCEA1	8	195	2	0.305396
SNRPA1	15	300	25	0.307618
PRUNE	1	26	13	0.309697
CDKN2AIPNL	5	132	3	0.309904
COPS5	8	200	2	0.311609
CABLES2	20	364	14	0.311829
C5ORF13	5	130	50	0.314772
SHISA4	1	39	10	0.317875
SMC4	3	99	11	0.321364
TCOF1	5	135	21	0.331906
LIG3	17	312	20	0.332496
LRP11	6	164	14	0.334076
SNHG10	14	288	31	0.335307
CDK7	5	127	10	0.337931
MYO5C	15	295	71	0.340265
SVIP	11	244	10	0.341071
EHMT2	6	150	27	0.342
RAMP1	2	82	49	0.342193
FAM49B	8	213	36	0.34289
NUPR1	16	305	3	0.343657
PEX2	8	203	10	0.344607
ILF2	1	27	5	0.344669
CDC45	22	367	26	0.346597
EXTL3	8	190	66	0.347521
ENPP2	8	211	36	0.348074
SESTD1	2	75	37	0.349005
SMG5	1	27	12	0.349833
FANCG	9	219	11	0.349981
ASF1B	19	337	6	0.351745
LAPTM4B	8	207	44	0.354504
C9ORF125	9	223	35	0.354726
PIK3C3	18	328	14	0.355041
STXBP6	14	282	104	0.355231
SLC26A6	3	88	7	0.35793
NHP2	5	142	11	0.359708
TMPO	12	268	13	0.361584
DUSP26	8	191	8	0.364861
PRCC	1	27	13	0.368301
PTP4A3	8	215	21	0.368591
CSNK2B	6	150	11	0.368904
RNF213	17	324	45	0.369335
KNTC1	12	273	10	0.369715
CREB3L2	7	182	70	0.369748
PBK	8	190	13	0.371925
RPS16	19	342	13	0.372328
FASTK	7	186	19	0.372923
MECR	1	8	7	0.374326
PIK3R2	19	339	16	0.376403
HDAC11	3	83	28	0.37698
DPM2	9	225	10	0.381549
CHEK1	11	253	16	0.385354
RPSA	3	86	6	0.385618
RRM2	2	51	3	0.386829
NCOA2	8	201	24	0.38804
THY1	11	252	4	0.388708
OSTM1	6	161	44	0.39017
CS	12	263	7	0.390558
CALR	19	336	11	0.391423
XRCC3	14	290	25	0.391474
HORMAD1	1	26	4	0.392323
C9ORF16	9	225	15	0.397156
DCK	4	108	6	0.40554
S100A10	1	26	6	0.405784
FBXO45	3	103	20	0.407626
TRMT61A	14	290	18	0.407662
UBE3B	12	272	23	0.407942
GNB5	15	295	22	0.408705
ACOX2	3	91	10	0.412752
HTATIP2	11	243	25	0.413037
MGAT4A	2	64	37	0.414275
ARID3A	19	332	43	0.414913
PFDN6	6	151	15	0.415429
RBM15B	3	90	5	0.416149
TPD52	8	204	53	0.419392
CLK2	1	27	2	0.419906
ZNF652	17	316	17	0.421252
TP53BP1	15	294	13	0.422565
REG1A	2	61	24	0.422784
AACS	12	274	38	0.4304
MIS18A	21	365	17	0.435413
PIK3IP1	22	370	8	0.437247
FADS2	11	247	17	0.439851
RBFOX2	22	371	38	0.442512
PAK1	11	250	19	0.444036
RNF43	17	318	21	0.44436
YWHAZ	8	208	15	0.447992
NDRG1	8	214	44	0.448541
CENPQ	6	155	13	0.448834
RASSF3	12	264	27	0.451091
RNF157	17	322	24	0.451906
GPS1	17	324	19	0.45215
RHOBTB3	5	129	46	0.454037
MTSS1	8	212	106	0.455938
SKP2	5	122	32	0.456205
BAIAP2L2	22	372	29	0.456576
SCYL1	11	249	6	0.462382
NCAPG2	7	187	19	0.463131
HIST3H2A	1	47	8	0.465069
COL4A1	13	280	149	0.467054
GON4L	1	27	8	0.468113
TARBP1	1	49	31	0.471688
CDCA5	11	249	13	0.474515
MSTO1	1	27	6	0.474648
C15ORF23	15	293	17	0.476728
SAC3D1	11	249	9	0.477173
PPP2R5A	1	43	10	0.478666
C1ORF106	1	39	31	0.480903
ZWILCH	15	297	13	0.485951
HNRNPA2B1	7	171	10	0.488614
CEP85	1	7	8	0.490857
FLAD1	1	27	10	0.491293
KIAA0355	19	341	12	0.495581
POFUT1	20	355	2	0.499354
TBCE	1	49	8	0.500399
TRIP13	5	118	8	0.502411
CCT5	5	119	24	0.503105
GMNN	6	147	16	0.505488
SEMA5A	5	119	283	0.507667
CAPN1	11	249	25	0.508013
CPD	17	310	8	0.508719
SLC39A1	1	27	5	0.508729
TPX2	20	355	12	0.509117
C1ORF9	1	32	6	0.509734
GDAP1	8	202	46	0.51043
TCF4	18	329	43	0.510723
BTN2A1	6	148	26	0.514753
GSTA4	6	156	16	0.514755
CRTAP	3	85	22	0.515088
C10ORF82	10	239	20	0.515948
ZNF451	6	157	8	0.520372
RPRD2	1	26	6	0.529467
CENPJ	13	275	34	0.53135
COL5A2	2	76	28	0.532682
POLR2K	8	208	10	0.532884
PRKCA	17	321	187	0.532945
RGS5	1	29	66	0.535229
NPM1	5	139	11	0.535747
NOTCH3	19	338	20	0.536247
CD46	1	42	12	0.537834
NUP37	12	270	8	0.538357
ESCO2	8	190	16	0.538723
SPARC	5	135	32	0.542998
LPGAT1	1	43	17	0.54315
ARL2	11	249	11	0.546604
UGT2B7	4	107	14	0.549285
CDCA7	2	74	25	0.554017
MPZL1	1	30	34	0.554248
TRIM24	7	182	23	0.554979
RAD23A	19	336	11	0.555522
UBE2S	19	348	15	0.558903
BMI1	10	229	1	0.560499
NFYA	6	152	5	0.564052
PUF60	8	216	10	0.567382
NUDT1	7	166	15	0.567648
GRINA	8	216	9	0.574077
CDC25B	20	351	18	0.575519
E2F1	20	356	6	0.575756
EZH2	7	185	12	0.577715
RBM12B	8	205	5	0.583974
CLSTN1	1	3	18	0.584607
IRF2BP2	1	49	8	0.584777
TROAP	12	260	10	0.587557
MCM5	22	371	28	0.588222
H2AFX	11	252	19	0.588561
GPR110	6	154	32	0.588939
HMGA1	6	151	4	0.591661
PYGB	20	354	8	0.59474
TBC1D13	9	225	15	0.594758
RCC2	1	4	9	0.594798
SLC1A4	2	59	18	0.596564
KDELR3	22	372	15	0.59665
UBD	6	149	34	0.597051
SHC1	1	27	9	0.59707
CUTA	6	151	6	0.599885
AP3S1	5	131	14	0.600405
ZCCHC17	1	9	15	0.600618
NDRG3	20	358	9	0.600658
HIST1H2BD	6	148	17	0.601269
VIM	10	228	17	0.601649
BAG2	6	157	5	0.602386
CDK1	10	232	17	0.603103
HIST1H2AC	6	148	14	0.60322
CDC25A	3	88	11	0.603972
CD34	1	42	31	0.604284
UQCRB	8	206	12	0.606357
CANX	5	143	14	0.607752
TMEM136	11	252	18	0.611022
ARMC1	8	199	7	0.612357
FAM83H	8	216	5	0.615092
RTCD1	1	21	11	0.616709
IL21R	16	304	27	0.618683
XPOT	12	264	12	0.620159
ESPL1	12	262	7	0.620283
STC2	5	139	30	0.620778
ERI3	1	13	7	0.623068
PAX8	2	68	35	0.625875
ACLY	17	315	6	0.628385
RPS5	19	349	11	0.629809
CASP2	7	184	16	0.630035
ASAP1	8	213	61	0.630848
ABCC6	16	302	39	0.633258
COLEC12	18	325	153	0.633697
TUBA4A	2	79	22	0.635523
ITGA2	5	124	63	0.639544
ARID4B	1	49	5	0.64031
TRMT1L	1	36	11	0.640463
ACAP2	3	102	22	0.64213
SLC26A2	5	135	18	0.645673
UBXN2B	8	197	25	0.647382
DKK1	10	230	10	0.649654
UBN2	7	182	15	0.652043
XPO7	8	188	27	0.653632
NCAPD2	12	257	16	0.654842
CCNA2	4	113	11	0.655472
ANXA2	15	296	23	0.655695
POLD1	19	347	17	0.656141
FLVCR1-AS1	1	43	4	0.659773
C22ORF29	22	367	12	0.660401
KIAA1147	7	183	19	0.664435
HHAT	1	43	174	0.668863
PLK1	16	303	11	0.669885
ALDOA	16	306	9	0.672255
DLG5	10	235	26	0.675718
PRKDC	8	194	22	0.678765
RRAGD	6	160	23	0.68023
NME5	5	133	9	0.681361
IFT81	12	272	9	0.682872
CDC6	17	314	2	0.692995
ILF3	19	335	13	0.693215
MAD2L1	4	112	20	0.69396
DIDO1	20	364	20	0.694599
LPCAT1	5	118	50	0.695452
CHML	1	50	23	0.696879
KAT2A	17	315	6	0.69849
CPLX2	5	140	62	0.698928
PHF21A	11	246	34	0.701284
PODXL	7	180	32	0.70248
NPR1	1	27	6	0.703123
TUBA3D	2	71	3	0.703999
ARL4A	7	168	26	0.704192
WASF2	1	7	7	0.70558
TMEM65	8	212	14	0.707597
RFX5	1	26	6	0.708512
IGF2BP1	17	316	16	0.708631
CNIH4	1	46	3	0.708637
ZNF322	6	148	12	0.708798
AGRN	1	1	11	0.712261
SLC36A1	5	135	28	0.715061
EIF4EBP2	10	233	13	0.71527
RPTOR	17	324	118	0.715804
SEPN1	1	7	13	0.715998
BSG	19	332	26	0.71657
TSPAN5	4	111	94	0.718814
AFP	4	109	11	0.724918
NUP205	7	181	18	0.727398
SYPL1	7	178	15	0.728323
G3BP1	5	135	9	0.733391
TP53BP2	1	46	21	0.734507
KLF13	15	291	35	0.73463
E2F8	11	242	17	0.735567
NCKIPSD	3	88	4	0.737807
ISL2	15	299	10	0.737922
UXS1	2	66	20	0.739579
RPS19	19	344	6	0.740144
DDX12P	12	258	5	0.740172
PARP12	7	182	16	0.741893
ARFGEF1	8	200	5	0.743607
KPNA2	17	321	3	0.747469
ZKSCAN1	7	176	9	0.747882
BTN2A2	6	148	23	0.749889
PHOSPHO2	2	73	11	0.750512
MTX1	1	27	3	0.751328
SUPT16H	14	281	8	0.754959
HRCT1	9	219	15	0.755595
CD109	6	158	64	0.756381
CCDC93	2	69	15	0.757958
DYNC1H1	14	289	13	0.760351
BBX	3	94	41	0.760886
COL7A1	3	88	11	0.76264
PPM1F	22	368	17	0.765395
NAP1L1	12	266	15	0.767811
LMNB2	19	333	24	0.767981
ONECUT2	18	330	41	0.769853
GRN	17	315	11	0.770468
CDC20	1	13	9	0.771129
NEDD4L	18	330	153	0.775251
TOP2A	17	314	6	0.783897
MRPL42	12	267	10	0.783942
OSBP2	22	370	71	0.785594
SEZ6L2	16	306	12	0.786402
SLC6A13	12	255	55	0.786948
PCNA	20	352	8	0.791197
ETV1	7	169	75	0.792109
DEGS1	1	46	12	0.793225
DLEU2	13	276	13	0.793777
CLVS1	8	198	124	0.794235
PAFAH1B3	19	344	2	0.7954
CBX1	17	316	8	0.799561
TADA1	1	30	8	0.80237
ELAVL2	9	218	105	0.803531
TRIO	5	120	90	0.804842
MTDH	8	207	14	0.808968
BCAT2	19	346	16	0.810127
MAPK8IP2	22	375	28	0.810871
MAZ	16	306	5	0.811664
CCDC132	7	174	35	0.813835
PLXNC1	12	267	124	0.814747
ERMP1	9	217	25	0.815627
OLA1	2	74	23	0.817391
DONSON	21	366	6	0.819032
PARP2	14	281	17	0.821781
UBA2	19	341	4	0.82788
ABCB10	1	47	4	0.830246
DEPDC1B	5	125	12	0.83455
TSN	2	70	9	0.835201
CENPM	22	374	7	0.837252
PPP1CC	12	272	4	0.837807
PTK2	8	215	36	0.84239
NF2	22	370	26	0.842438
SPP1	4	110	15	0.842809
ONECUT1	15	295	34	0.844384
ZNF252	8	216	4	0.844937
HJURP	2	81	64	0.850646
FAM136A	2	60	7	0.851629
CLN3	16	305	7	0.851953
SNRPB	20	351	14	0.854931
TMEM206	1	43	13	0.856501
RPL30	8	207	15	0.85893
PTTG1	5	137	21	0.86062
VWF	12	257	79	0.861735
CD47	3	94	19	0.864375
CEP192	18	327	25	0.865553
C12ORF73	12	271	17	0.865711
PLCG1	20	359	10	0.866191
SRXN1	20	350	27	0.866875
EFNA1	1	27	2	0.86873
STMN1	1	7	3	0.870243
TTYH3	7	166	29	0.87073
ALDH18A1	10	237	32	0.872371
THOC5	22	370	18	0.872571
ARFGEF2	20	363	19	0.873501
VPS72	1	26	7	0.875465
MLF1IP	4	117	12	0.875576
PXMP4	20	356	6	0.876988
CDKN3	14	284	16	0.879598
DCAF7	17	320	10	0.880612
XPO5	6	153	9	0.881527
L2HGDH	14	283	19	0.881877
MAP1B	5	128	61	0.885501
C19ORF6	19	332	31	0.888811
ADAM15	1	27	7	0.888994
EIF2C2	8	215	52	0.890741
URM1	9	225	9	0.891424
ZDHHC14	6	165	91	0.89298
MYBL2	20	360	16	0.894871
SMG7	1	35	27	0.89574
DEK	6	146	12	0.897017
TPR	1	37	15	0.899781
KPNB1	17	316	10	0.900038
CBX2	17	324	17	0.900733
MCM6	2	72	13	0.900981
IARS	9	221	14	0.902652
RBCK1	20	350	31	0.908698
C12ORF32	12	256	8	0.909703
DDOST	1	5	25	0.911623
BLZF1	1	31	7	0.914076
RNF216P1	7	167	25	0.918074
ANKRD27	19	340	41	0.919491
COL4A2	13	280	203	0.919542
NCOA3	20	362	35	0.920082
APH1A	1	26	4	0.920222
ACBD3	1	46	21	0.921015
UCHL5	1	38	4	0.921919
CHAF1A	19	334	9	0.924093
LOXL2	8	189	98	0.92435
MSI2	17	318	258	0.928219
COL1A2	7	174	47	0.929507
CEP97	3	93	6	0.930183
USP1	1	19	8	0.930904
PIGC	1	32	6	0.932792
C6ORF136	6	149	12	0.934755
TDP2	6	147	23	0.938755
C9ORF100	9	219	33	0.939393
KIF23	15	298	5	0.945624
C1R	12	257	19	0.946622
NUSAP1	15	293	3	0.951028
KIF20B	10	236	10	0.951625
RDH10	8	202	18	0.951983
GTF3C3	2	77	11	0.951989
UBE2T	1	39	8	0.957462
CLGN	4	115	9	0.958904
DLG2	11	251	278	0.959666
ITGB3BP	1	19	11	0.960118
GRAMD1A	19	341	21	0.960294
HGS	17	324	5	0.968248
F13A1	6	145	147	0.970759
CCDC88A	2	57	34	0.971476
KDM5B	1	39	19	0.974752
CKLF	16	307	7	0.975027
NQO1	16	308	11	0.976425
ZWINT	10	231	7	0.976459
ZNF706	8	208	18	0.977963
SLC29A1	6	153	18	0.978531
ABCF1	6	149	17	0.980976
GMCL1	2	60	19	0.982518
PRPSAP1	17	322	28	0.982978
HMMR	5	138	18	0.983508
RB1CC1	8	195	9	0.991984
SCN8A	12	261	32	0.992364
LINC00152	2	63	10	0.992603
TXNRD1	12	271	35	0.992777
XPO1	2	58	9	0.993024
RPS20	8	196	2	0.994125
RMI1	9	220	9	0.995844
SHKBP1	19	343	8	0.997219
TYMS	18	325	27	0.999581

## Sheet: Pathway_2
Gene	Chr	Group	N.SNP	Pvalue
RNF187	1	8	19	0.001076
P4HA1	10	29	8	0.002237
HSPA1A	6	25	18	0.0028935
C11ORF34	11	31	4	0.0044955
HSPA1B	6	25	18	0.0141345
H3F3B	17	43	12	0.017277
HAL	12	33	33	0.023034
DHRS1	14	34	18	0.0313875
SLC15A2	3	14	12	0.122943
PPARGC1A	4	15	100	0.165674
NUP62	19	48	30	0.168279
FANCF	11	30	9	0.168873
D2HGDH	2	13	9	0.172673
HSPA4L	4	19	8	0.187356
NFE2L2	2	11	36	0.205649
CCDC88C	14	35	73	0.268047
PER1	17	41	17	0.276753
YTHDC2	5	24	13	0.279804
TP53	17	41	20	0.289287
GDAP2	1	4	12	0.290248
TUBGCP4	15	36	9	0.30247
FAM129C	19	47	22	0.304932
C6ORF35	6	27	2	0.352183
SULT1C2	2	10	28	0.366833
CAMK2D	4	17	108	0.381227
STOX2	4	20	74	0.432029
OIP5	15	36	3	0.439613
ZNF266	19	46	10	0.45886
PPIP5K1	15	36	8	0.470965
LRIG3	12	32	40	0.494116
SKIV2L2	5	22	12	0.508937
SATB2	2	12	28	0.592421
MCC	5	24	167	0.595419
HAUS2	15	36	8	0.596198
RGS5	1	6	83	0.603763
NETO2	16	40	8	0.621587
VCAM1	1	2	30	0.625563
PDK4	7	28	12	0.635571
ADI1	2	9	24	0.644348
IVD	15	36	19	0.667119
C5ORF34	5	21	4	0.685064
USP53	4	18	20	0.69095
GIP	17	42	7	0.69635
TTC3	21	50	26	0.711895
BUB1B	15	36	10	0.714058
DNAJA4	15	38	22	0.74568
C5ORF28	5	21	7	0.75143
CAP1	1	1	20	0.75427
ARSK	5	23	13	0.770693
ST6GALNAC1	17	43	20	0.784398
TTR	18	45	17	0.803668
RALGPS2	1	7	26	0.807906
C15ORF40	15	39	5	0.848618
SGK1	6	26	55	0.870155
THOC1	18	44	8	0.873376
CLDN8	21	49	12	0.87738
SLC22A15	1	3	10	0.885443
IGFBP7	4	16	78	0.89779
SPATA5L1	15	37	10	0.960289
C15ORF57	15	36	12	0.971506
VPS39	15	36	24	0.983795
TCHH	1	5	6	0.989439

## Sheet: Pathway_3
Gene	Chr	Group	N.SNP	Pvalue
ICAM3	19	180	19	0.000820499
GPT	8	98	11	0.000976499
MYLK	3	43	10	0.001035
BHMT	5	67	15	0.00135
C4A	6	77	14	0.0025915
CFB	6	77	32	0.0048855
TCEA2	20	188	13	0.0105905
FLT4	5	74	48	0.011896
PCCB	3	45	15	0.012035
PTS	11	122	12	0.016766
COX5B	2	31	5	0.017203
KMO	1	25	54	0.0226955
ABP1	7	89	31	0.0235015
ALDH2	12	136	11	0.031032
BAAT	9	106	21	0.031728
ALDH3A2	17	168	11	0.0338915
ABHD2	15	155	56	0.0409645
GLYAT	11	119	27	0.0431475
PAPSS2	10	111	51	0.049202
CSTB	21	193	17	0.049889
IGF1	12	134	24	0.0532389
IMPA1	8	93	10	0.0537564
AQP7	9	101	19	0.0567909
GGH	8	92	13	0.0593929
DECR1	8	95	13	0.0616534
AMFR	16	161	25	0.0689844
CYP2C9	10	113	17	0.0691454
MTHFD1	14	147	31	0.0749529
RARRES2	7	89	12	0.0779904
APOC4	19	182	11	0.0795969
CTSO	4	59	36	0.0849654
GPX3	5	72	36	0.0918654
C4BPA	1	23	11	0.0944344
EPHX1	1	24	34	0.0975424
ACOX1	17	171	17	0.0999814
TMBIM6	12	132	13	0.106912
HGD	3	42	8	0.108997
SHB	9	102	55	0.129943
EGFR	7	82	107	0.136159
ASL	7	83	8	0.138028
INSR	19	179	96	0.138173
MT2A	16	161	21	0.139184
ATP5D	19	176	11	0.143009
TDO2	4	59	33	0.149864
FGB	4	58	10	0.151511
SERPINA6	14	151	29	0.158611
ALDH4A1	1	3	27	0.162327
PAH	12	134	36	0.164234
AGXT	2	35	22	0.164843
CD14	5	71	11	0.167378
LCAT	16	163	1	0.169555
CFH	1	22	19	0.173873
FGG	4	58	15	0.177908
SPAM1	7	87	14	0.178132
CPB2	13	140	27	0.178965
ACY1	3	39	4	0.181643
ALDH6A1	14	149	6	0.184353
ARG1	6	80	11	0.186264
PCK2	14	144	21	0.187395
COL18A1	21	194	79	0.188363
PROS1	3	41	12	0.189514
HADH	4	56	6	0.196817
KCNJ8	12	130	4	0.20241
SOAT1	1	21	32	0.20274
SLC35D1	1	10	17	0.213633
BDH1	3	50	25	0.214053
IL6R	1	16	22	0.216158
SLC23A1	5	70	12	0.217369
PLG	6	81	16	0.222033
TGFBR3	1	13	117	0.222833
SLPI	20	186	5	0.222969
LPIN1	2	26	65	0.223376
PON3	7	85	20	0.232288
ALAS1	3	39	9	0.233521
CNGA1	4	52	19	0.234699
SDHB	1	2	14	0.239515
SLC2A2	3	48	10	0.240757
ADH4	4	55	6	0.252988
GSTO1	10	114	16	0.254712
FOXO1	13	139	35	0.264342
FANCA	16	165	45	0.268003
BLOC1S1	12	133	14	0.271959
PIK3R1	5	65	39	0.27453
QDPR	4	51	49	0.276037
TOB1	17	169	9	0.28611
AMT	3	38	1	0.29125
CYP21A2	6	77	8	0.292556
RBP5	12	129	16	0.307157
NNMT	11	123	47	0.30725
BTD	3	37	22	0.310138
SLC6A1	3	36	74	0.311135
CES1	16	161	26	0.314329
CD302	2	32	13	0.317485
SOD1	21	190	5	0.322649
PCK1	20	187	25	0.328856
ADK	10	110	31	0.330094
ACO1	9	101	50	0.330151
F2	11	118	6	0.330614
SLC10A1	14	148	8	0.3344
ITPR2	12	131	190	0.334936
IQGAP2	5	66	108	0.33558
AKR1C1	10	109	45	0.339026
CPS1	2	33	50	0.349016
LONP1	19	178	20	0.360828
ADH6	4	55	7	0.364049
ARHGEF12	11	126	26	0.364669
HSD17B4	5	68	52	0.367355
ITIH1	3	39	11	0.374908
ALDH1A1	9	104	51	0.374911
ETS2	21	192	17	0.377582
SMARCA2	9	99	209	0.384799
TPMT	6	76	21	0.386286
ACADSB	10	115	17	0.392631
SERPING1	11	119	12	0.395207
IL32	16	156	26	0.409916
MUT	6	78	8	0.41337
ACOX2	3	40	10	0.413615
SERPINA3	14	151	39	0.418851
SELENBP1	1	15	8	0.419676
NRG1	8	91	155	0.428531
PKLR	1	16	3	0.42862
MME	3	47	63	0.437718
RHOB	2	27	19	0.447884
CYP3A7	7	86	7	0.448054
ATP5J	21	189	14	0.44869
NDUFV2	18	173	18	0.463182
TMOD1	9	105	70	0.463389
HRSP12	8	97	27	0.48145
PLCG2	16	164	192	0.486861
CRYAA	21	193	19	0.488845
DAO	12	135	17	0.49862
SOD2	6	81	8	0.501365
SBDS	7	83	17	0.502739
HPD	12	138	22	0.504739
FKBP2	11	120	19	0.507827
SHMT1	17	167	14	0.51304
SERPINC1	1	20	11	0.513557
MAPRE3	2	28	5	0.516214
ITIH3	3	39	14	0.519053
PGM1	1	9	44	0.526465
CYP2J2	1	8	20	0.529869
AGL	1	14	30	0.539589
C8B	1	7	24	0.553683
F5	1	18	29	0.557063
FH	1	25	18	0.559367
CP	3	46	24	0.570252
HAAO	2	29	35	0.573719
DNASE1L3	3	40	12	0.57516
NFIC	19	177	50	0.579307
PPP2R1B	11	122	15	0.581357
DPAGT1	11	125	19	0.589047
ACSL1	4	61	30	0.597308
GOT2	16	162	24	0.603447
ECI1	16	156	13	0.603855
FMO4	1	19	12	0.605538
UQCRB	8	96	12	0.606338
CRABP1	15	154	18	0.606775
CRYM	16	160	25	0.606921
ALDOB	9	106	12	0.609903
CBR1	21	191	8	0.621269
EPAS1	2	30	97	0.622169
IFIT1	10	112	11	0.622672
ITIH4	3	39	12	0.624588
ABCC6	16	159	39	0.633616
MYO1E	15	153	112	0.633807
PDK4	7	85	12	0.636292
CXCL2	4	53	3	0.637705
C1S	12	129	20	0.648241
APOH	17	170	39	0.655406
POLD4	11	121	5	0.658895
IVD	15	152	19	0.668509
SLC23A2	20	185	54	0.670219
ATOX1	5	72	9	0.675892
ABCB4	7	84	18	0.679897
TST	22	196	14	0.682679
GSTA2	6	79	21	0.691791
SLC9A3R2	16	156	16	0.69369
F11	4	62	37	0.70125
ECHS1	10	116	13	0.702204
HMOX2	16	157	5	0.706605
CECR1	22	195	54	0.708088
CPA3	3	46	22	0.732137
SREBF1	17	167	13	0.732253
ARSA	22	197	21	0.737085
SDC1	2	27	20	0.740351
NFIB	9	100	263	0.743793
SDS	12	137	11	0.744597
SLC6A12	12	128	39	0.746846
CA2	8	94	5	0.752336
EMP2	16	158	51	0.7593
GCH1	14	146	16	0.774292
IDH3A	15	154	23	0.790091
SORL1	11	126	68	0.806377
ACAA2	18	174	19	0.811075
SEPP1	5	64	13	0.813814
LPIN2	18	172	50	0.816686
ASS1	9	108	45	0.822902
CAT	11	117	25	0.823951
DRG2	17	167	9	0.831707
SLCO2A1	3	44	70	0.832036
EHHADH	3	49	20	0.83773
GPX2	14	147	14	0.838827
RNASE4	14	143	34	0.841644
EDNRB	13	141	21	0.844488
PTGR1	9	107	22	0.84771
ANXA6	5	72	93	0.849289
ISG15	1	1	10	0.849823
PCCA	13	142	84	0.853137
CYP27A1	2	34	11	0.861776
SULT2A1	19	183	19	0.865539
CYFIP2	5	73	41	0.868274
ZNF160	19	184	39	0.868402
CPA4	7	88	6	0.882105
CTH	1	11	30	0.882185
SRD5A1	5	63	28	0.884233
ALPL	1	5	41	0.884868
KLKB1	4	62	43	0.890218
ACADM	1	12	19	0.89856
AZGP1	7	86	12	0.905734
C1R	12	129	15	0.905893
FXR2	17	166	11	0.907649
GCHFR	15	152	8	0.914069
GHR	5	64	25	0.917933
APCS	1	17	8	0.92137
SPARCL1	4	54	30	0.923163
SLC7A2	8	90	89	0.929123
BPHL	6	75	15	0.9388
VSIG2	11	127	20	0.952295
NFKBIA	14	145	37	0.95462
PLA2G2A	1	4	33	0.965095
MGST2	4	57	84	0.9713
APOA1	11	124	18	0.971367
TJP2	9	103	41	0.978743
ALDH1B1	9	102	46	0.978919
ALDH7A1	5	69	40	0.979588
MSMO1	4	60	28	0.983142
GSTZ1	14	150	25	0.983923
CYB5A	18	175	42	0.987749
BLVRB	19	181	14	0.988794
TINAGL1	1	6	16	0.994195

## Sheet: Pathway_4
Gene	Chr	Group	N.SNP	Pvalue
PRIM2	6	141	53	0.000178
DUSP12	1	31	28	0.000222
RECQL4	8	188	11	0.0010235
LSM2	6	135	15	0.0013365
ATAD2	8	184	14	0.0015015
VARS	6	135	23	0.002697
THYN1	11	234	11	0.003429
CCDC18	1	21	7	0.0040515
RC3H2	9	200	19	0.0044935
DDX11	12	240	12	0.004958
DNMT1	19	334	32	0.00651399
FIGN	2	60	62	0.00694999
PTPN6	12	237	15	0.00745249
STAG1	3	89	16	0.0111345
LARP7	4	103	14	0.013503
LIN54	4	99	9	0.01434
PPARGC1B	5	124	84	0.018312
ZC3H8	2	57	6	0.022759
RCC1	1	6	2	0.02468
MCM7	7	165	11	0.0258585
CDKN2C	1	12	6	0.026896
AURKA	20	355	18	0.0282935
RBL1	20	351	8	0.029817
SMPDL3B	1	6	19	0.0301285
CREB5	7	158	82	0.031119
TTF2	1	26	34	0.032002
SART3	12	251	22	0.0340725
SAMHD1	20	351	17	0.034131
DSCC1	8	183	11	0.0349095
SPPL2A	15	282	14	0.0379825
LSM4	19	336	19	0.0382915
DTL	1	40	14	0.0397345
SPATS2L	2	65	93	0.0399725
TONSL	8	188	16	0.0434685
PLAGL1	6	149	60	0.044827
CENPA	2	47	5	0.0456025
NCL	2	72	23	0.0462145
NCAPG	4	96	9	0.049002
CCDC34	11	222	17	0.0511794
PRIM1	12	244	3	0.0514789
UHRF1	19	333	29	0.0581599
SLC9A5	16	300	6	0.0626754
CYP26B1	2	53	16	0.0643539
SKA3	13	256	16	0.0678134
TMEM97	17	310	6	0.0679864
TK1	17	323	30	0.0688414
E2F7	12	246	40	0.0697924
MSH6	2	49	30	0.0737129
ROCK1	18	328	8	0.0740544
PSMC3IP	17	315	4	0.0748429
HN1	17	322	9	0.0757404
FAM64A	17	307	39	0.0775099
RFC2	7	163	4	0.0783239
MCM3	6	140	33	0.0787134
CEP70	3	90	6	0.0796229
TMEM109	11	226	7	0.0803104
SRGAP2	1	38	32	0.0838839
PMF1	1	30	13	0.0848204
FSTL1	3	85	24	0.0862989
DLGAP5	14	270	14	0.0886529
PLK4	4	106	3	0.0904859
MXD3	5	131	12	0.0937014
GPR19	12	238	34	0.0990804
CENPP	9	194	29	0.100222
ITFG3	16	293	35	0.100954
E2F2	1	4	13	0.10296
NLE1	17	312	19	0.105259
CEP55	10	212	20	0.105486
DEPDC1	1	17	20	0.107753
C11ORF82	11	230	10	0.111099
CDCA8	1	9	12	0.112641
NEK2	1	40	18	0.11521
SF1	11	227	11	0.115809
GPATCH4	1	30	14	0.116244
IQGAP3	1	30	17	0.118191
MATR3	5	123	4	0.120367
MEF2C	5	118	35	0.124451
WDR76	15	280	7	0.131579
DDAH1	1	19	132	0.131593
CSRP2	12	246	9	0.134616
GPC6	13	263	254	0.140639
PASK	2	75	36	0.14138
TRAIP	3	80	7	0.142198
FEN1	11	226	2	0.145234
SKA2	17	319	8	0.14532
CASP7	10	215	34	0.14599
NASP	1	11	9	0.146648
BUB1	2	56	9	0.148114
CAND2	3	78	8	0.149812
FGFR3	4	94	2	0.152229
CCNK	14	273	20	0.152424
EXOSC8	13	259	4	0.15384
UNG	12	251	27	0.155442
UBE2C	20	354	7	0.156448
IFIT2	10	211	15	0.158841
C13ORF27	13	264	12	0.160565
LASP1	17	313	50	0.161861
ZRANB3	2	58	12	0.163788
EMP1	12	238	38	0.16695
ELOVL6	4	102	80	0.168283
SIVA1	14	276	17	0.168773
NUF2	1	32	42	0.178483
KIAA1524	3	83	5	0.17963
CENPT	16	300	3	0.180455
ID1	20	349	1	0.181294
BORA	13	262	15	0.185811
CDCA7L	7	155	62	0.191861
DDX20	1	25	14	0.193971
XRCC2	7	171	22	0.19613
CDK2	12	244	11	0.197341
TMEM194A	12	244	24	0.202237
PDZRN3	3	82	108	0.205667
ANKLE1	19	336	8	0.207109
CHEK2	22	361	23	0.2103
ALAD	9	198	39	0.211804
SPC25	2	61	62	0.214104
HELLS	10	212	13	0.214877
GINS2	16	302	42	0.214923
RBBP4	1	7	9	0.216639
CENPF	1	41	22	0.221508
ZNRD1	6	134	20	0.227672
HYLS1	11	233	15	0.227761
EXO1	1	45	39	0.229311
CCDC99	5	129	7	0.229867
ITGB3	17	317	36	0.230997
DBF4	7	164	7	0.235
PKMYT1	16	294	20	0.237155
STIL	1	11	12	0.238115
PTGES2	9	201	13	0.238191
GRWD1	19	343	14	0.240756
ISOC1	5	121	33	0.244435
HAUS6	9	190	30	0.249657
TESC	12	252	34	0.252015
NUCKS1	1	38	9	0.254666
NCAPH2	22	365	22	0.25858
CCND3	6	138	56	0.260076
UPP1	7	160	10	0.266789
FANCA	16	303	45	0.2669
GAP43	3	84	75	0.268107
POLA2	11	227	8	0.268763
BATF3	1	40	25	0.269195
FMNL3	12	242	6	0.270733
STAMBPL1	10	211	50	0.271063
IFFO2	1	3	29	0.271706
RRM1	11	219	27	0.275851
HAUS5	19	339	11	0.277723
TBL2	7	163	3	0.280301
DYNLL1	12	253	6	0.281611
ARHGAP11A	15	277	10	0.282752
PSRC1	1	24	18	0.282842
ZNF367	9	195	3	0.285174
NUP133	1	44	11	0.285583
ZNF704	8	180	13	0.285583
RFC3	13	258	44	0.289263
MYBL1	8	178	4	0.296079
TRIM59	3	92	12	0.297923
PRR11	17	319	11	0.300381
CDT1	16	303	21	0.300938
GAS2L3	12	249	21	0.302197
TAL1	1	11	13	0.304103
GFOD2	16	300	2	0.309791
RIF1	2	59	18	0.309988
CHSY1	15	292	60	0.31378
ANKS1A	6	137	39	0.314377
WDR67	8	184	38	0.317583
SMC4	3	92	9	0.320572
TCOF1	5	124	21	0.331923
ECT2	3	93	7	0.332296
BEND3	6	145	41	0.333156
LDLR	19	334	41	0.348379
KNTC1	12	254	9	0.348466
FAM196A	10	217	26	0.348805
SNX25	4	111	41	0.348983
LSM5	7	159	16	0.349818
ASF1B	19	335	6	0.350538
PDLIM1	10	212	40	0.352204
PEG3	19	344	10	0.360609
CKAP5	11	223	6	0.362876
FBXO5	6	152	24	0.36515
ZBTB12	6	135	20	0.366354
SPRED2	2	51	21	0.370561
CTDSPL2	15	280	11	0.371215
PBK	8	175	13	0.37133
DIEXF	1	39	25	0.372647
RFC5	12	252	16	0.374732
SMC2	9	196	18	0.375092
MCM10	10	204	60	0.3796
NCAPH	2	55	12	0.383439
CHEK1	11	233	16	0.386074
MAD1L1	7	153	96	0.386827
RAD18	3	76	72	0.38696
RRM2	2	46	3	0.387493
SUV39H2	10	205	11	0.387747
LDHB	12	239	11	0.392634
ADAM23	2	67	42	0.394728
ZWILCH	15	288	9	0.395413
ERAL1	17	310	10	0.399415
C7ORF55	7	169	8	0.400712
SPC24	19	334	49	0.404472
HAUS3	4	94	4	0.404517
SKA1	18	330	12	0.405234
LIMCH1	4	97	87	0.406703
TRMT61A	14	275	18	0.406875
C7ORF50	7	153	51	0.408973
ERBB3	12	244	11	0.410548
WEE1	11	220	20	0.41775
CCNB1	5	116	8	0.422089
ETAA1	2	52	3	0.432297
TAF5	10	214	7	0.433734
MIS18A	21	357	17	0.435685
C1ORF135	1	5	5	0.437163
TMEM48	1	14	15	0.438258
UMPS	3	86	32	0.439831
OIP5	15	279	3	0.440017
GSG2	17	306	15	0.441118
CENPN	16	301	16	0.441747
GINS1	20	348	7	0.44307
SNX22	15	287	5	0.447738
CENPQ	6	139	13	0.44893
SALL3	18	331	10	0.449154
SKP2	5	113	32	0.454997
MTSS1	8	185	106	0.455371
RANGAP1	22	363	14	0.462339
NCAPG2	7	172	19	0.463568
RRP1B	21	359	15	0.468527
PLEKHO1	1	27	5	0.470199
GEMIN6	2	48	7	0.470779
ODC1	2	46	17	0.471171
C15ORF23	15	279	17	0.477276
ATOH8	2	54	49	0.479284
GTSE1	22	364	5	0.480595
KIF2C	1	11	8	0.482533
DOCK5	8	174	58	0.486151
CDCA5	11	227	14	0.486927
NEURL1B	5	130	46	0.490282
PHF17	4	106	15	0.498112
PTOV1	19	343	16	0.500519
CCNF	16	294	4	0.501288
TRIP13	5	112	8	0.503026
LANCL2	7	162	23	0.503672
C17ORF53	17	316	8	0.504506
GMNN	6	133	16	0.505226
ARHGAP18	6	146	93	0.505605
L3MBTL2	22	363	16	0.505956
HAT1	2	62	14	0.506022
CEP152	15	281	24	0.506108
LPHN2	1	18	277	0.506486
TPX2	20	349	12	0.510239
TIPIN	15	288	8	0.512608
SHMT1	17	309	14	0.513263
NOC2L	1	1	17	0.513471
SPAG5	17	310	7	0.514166
CENPH	5	116	7	0.522921
HIRA	22	360	20	0.523006
CACNG4	17	321	58	0.524807
STUB1	16	293	10	0.525791
CLIC1	6	135	13	0.529276
NUP37	12	250	5	0.530741
SERTAD4	1	39	9	0.531794
ZC3H4	19	343	11	0.534113
XRCC1	19	342	20	0.537616
BIRC5	17	323	17	0.538738
ESCO2	8	175	16	0.539126
AAAS	12	243	6	0.540502
POLD3	11	228	55	0.54094
SPARC	5	125	32	0.544105
BOK	2	75	14	0.544586
VOPP1	7	162	41	0.548839
CHAF1B	21	358	11	0.548927
LIMK1	7	163	17	0.551212
IER5L	9	202	25	0.552449
CDCA7	2	63	25	0.554181
RSRC2	12	254	6	0.558217
CASP3	4	111	9	0.560518
TMEM107	17	308	6	0.561473
LPCAT4	15	278	19	0.564472
CDC45	22	360	21	0.56635
KIF20A	5	123	6	0.568108
POC1B	12	248	26	0.569454
NUP85	17	322	8	0.569804
GPR126	6	148	22	0.570329
FAM110A	20	345	52	0.570828
WDR62	19	339	15	0.571928
MELK	9	191	10	0.572178
EZH2	7	170	12	0.576357
FAM111A	11	225	14	0.578643
NT5DC2	3	81	8	0.581309
E2F1	20	350	7	0.583314
CDC25B	20	346	19	0.585574
PHF1	6	136	6	0.586887
H2AFX	11	232	19	0.587778
MCM5	22	362	28	0.588967
LYAR	4	95	34	0.591406
PBXIP1	1	29	9	0.593166
TGIF2	20	351	5	0.59559
ANXA1	9	192	24	0.596064
CCNE1	19	337	19	0.596565
NOP58	2	66	4	0.598554
MYB	6	147	17	0.600975
CDK1	10	208	17	0.601844
VIM	10	206	17	0.603087
AZI1	17	324	21	0.606234
C12ORF48	12	250	8	0.609464
KIAA0101	15	287	7	0.611416
EME1	17	318	8	0.612882
KITLG	12	248	12	0.613106
LIG1	19	343	27	0.619171
MCM8	20	347	20	0.620529
ESPL1	12	243	7	0.620794
SFXN2	10	214	16	0.622665
SGOL1	3	79	35	0.626097
LMNB1	5	120	27	0.626185
DNAAF2	14	269	6	0.63095
PHF19	9	199	12	0.630987
VRK1	14	272	36	0.632414
DNA2	10	209	9	0.632674
CENPK	5	115	10	0.635383
TROAP	12	242	11	0.636359
CKAP2	13	261	7	0.637207
SLC29A2	11	227	6	0.638047
C4ORF46	4	107	3	0.63972
POLE2	14	269	8	0.642905
PLK1	16	297	10	0.643389
ASPH	8	177	53	0.644228
TEAD1	11	221	77	0.644891
CKAP2L	2	57	16	0.647745
PA2G4	12	244	11	0.649043
MIS18BP1	14	268	10	0.649746
NCAPD2	12	237	16	0.655694
POLE	12	255	13	0.655715
CCNA2	4	105	11	0.655977
NUP107	12	245	11	0.656505
POLD1	19	343	17	0.656843
ANXA2	15	285	23	0.65699
WDHD1	14	270	13	0.658764
KIF18A	11	222	15	0.665943
RACGAP1	12	242	29	0.665968
C1ORF159	1	1	20	0.66639
WDR90	16	293	16	0.66718
DUT	15	281	15	0.667249
CDCA3	12	237	26	0.670065
ANP32E	1	27	4	0.670584
FAM83D	20	352	10	0.675851
TIMELESS	12	244	17	0.67605
PTN	7	168	53	0.677635
ALDH16A1	19	343	14	0.677854
CDC7	1	20	17	0.679163
ASPM	1	36	5	0.681881
INCENP	11	226	20	0.683979
ZFP41	8	187	8	0.687482
MALAT1	11	227	10	0.692508
CDC6	17	314	2	0.692995
SLC1A3	5	113	76	0.693848
MAD2L1	4	104	20	0.693875
PRKRIR	11	229	16	0.696455
TAF4	20	356	32	0.700577
PODXL	7	167	32	0.70108
CEP89	19	338	13	0.701862
VCAN	5	117	81	0.703041
ERI2	16	296	13	0.706756
MAP2	2	68	22	0.708287
NDC80	18	326	34	0.708883
RPA2	1	6	9	0.709723
C1ORF112	1	33	58	0.709977
SEPHS1	10	204	22	0.710957
C16ORF61	16	301	19	0.713374
BUB1B	15	279	10	0.713835
KIF22	16	298	4	0.715962
CCDC77	12	235	35	0.716736
ZAK	2	63	64	0.722386
FANCI	15	290	15	0.72577
CDCA2	8	174	9	0.725824
PIDD	11	218	17	0.72661
OSBPL3	7	156	114	0.728391
TERF1	8	179	22	0.728847
WHSC1	4	94	16	0.733794
CDC25C	5	123	8	0.734215
NMRAL1	16	295	6	0.734277
RAD54L	1	11	14	0.739352
SNX7	1	22	28	0.74078
FANCD2	3	77	5	0.740966
IFRD2	3	80	6	0.740976
CHTF18	16	293	24	0.741301
KIF18B	17	316	25	0.741476
NFIB	9	189	263	0.74422
GEMIN5	5	126	15	0.745169
KPNA2	17	321	3	0.747025
HAUS4	14	265	3	0.747633
CENPL	1	34	3	0.74788
STK17B	2	64	25	0.753936
ARHGAP19	10	213	23	0.756373
AKAP12	6	151	96	0.757143
RRP12	10	213	18	0.764416
SGOL2	2	65	21	0.767591
FAM54A	6	147	15	0.768406
LMNB2	19	332	24	0.768743
TPM1	15	286	33	0.771798
CTC1	17	308	19	0.771907
CDC20	1	10	9	0.771917
PAWR	12	247	17	0.772835
FAM195A	16	293	13	0.774159
RDM1	17	312	9	0.774686
MRE11A	11	231	19	0.775747
GEMIN2	14	267	11	0.780464
NET1	10	203	15	0.78254
ATAD5	17	311	3	0.782809
TOP2A	17	314	6	0.783897
MMS22L	6	144	17	0.783926
GJC3	7	165	4	0.784446
DLGAP1	18	326	459	0.784931
PMS2	7	154	22	0.785486
TRPC2	11	219	46	0.787663
TRPS1	8	182	59	0.791146
IGF1R	15	291	157	0.793457
ANKRD24	19	333	20	0.793951
ANGPTL2	9	201	9	0.795437
PAFAH1B3	19	341	2	0.795769
HOXA4	7	157	13	0.795884
LRR1	14	269	4	0.801379
MKI67	10	217	42	0.802871
HAUS1	18	329	10	0.805778
PPP2R5C	14	274	29	0.807741
RAD50	5	122	17	0.813452
LPIN2	18	326	50	0.816617
CENPE	4	101	8	0.817759
MCMBP	10	216	5	0.827815
CLSPN	1	8	5	0.829245
RPA1	17	305	2	0.829261
FN1	2	69	17	0.831981
AURKB	17	308	16	0.834117
DEPDC1B	5	114	12	0.834345
FBN2	5	121	81	0.835283
CENPM	22	363	7	0.83693
ACPL2	3	91	64	0.839287
NUP43	6	150	3	0.84286
IMPA2	18	327	35	0.845072
LINC00116	2	56	5	0.846588
SMO	7	166	15	0.847268
PTGR1	9	197	22	0.847773
PVT1	8	186	192	0.849073
MDP1	14	266	13	0.849452
HJURP	2	73	64	0.851113
NUP54	4	98	23	0.851485
NES	1	30	25	0.852877
MCM4	8	176	3	0.854014
PTTG1	5	127	21	0.86087
C5ORF45	5	132	23	0.861972
MNS1	15	283	27	0.862559
SRM	1	2	13	0.865484
HAUS8	19	336	19	0.865932
CEP192	18	327	25	0.866389
FOXM1	12	236	12	0.868196
PALB2	16	297	12	0.869074
ISY1	3	88	4	0.869624
NSL1	1	40	12	0.870789
SHCBP1	16	299	3	0.870973
ANKRD6	6	143	50	0.873314
MLF1IP	4	111	12	0.875431
CPNE8	12	241	40	0.875799
MCM2	3	87	9	0.876579
MREG	2	69	68	0.876686
CDKN3	14	270	16	0.879121
FAM101B	17	304	12	0.880493
DCAF7	17	320	10	0.880612
TTLL4	2	70	3	0.884481
PABPC1	8	181	9	0.887147
RNF26	11	232	22	0.88866
CCNB2	15	284	12	0.890034
CKS2	9	193	11	0.890532
HSPB6	19	339	24	0.890741
CDCA4	14	276	7	0.891699
CIT	12	253	36	0.892359
MYBL2	20	353	16	0.894618
FIGNL1	7	161	12	0.895436
SASS6	1	23	11	0.896962
APITD1	1	2	14	0.897667
LIN9	1	43	16	0.89944
BRCA2	13	257	46	0.899716
RAD51	15	279	9	0.899829
MCM6	2	58	13	0.90181
KIAA0586	14	271	13	0.902705
SLC25A10	17	324	5	0.902759
FBXL18	7	154	43	0.904188
GNL1	6	134	13	0.914717
UCHL5	1	35	4	0.921695
S100A4	1	28	8	0.924539
SLC7A2	8	173	89	0.929013
CBR3	21	358	6	0.930656
USP1	1	15	8	0.931193
NUP210	3	78	22	0.934343
ORC1	1	13	10	0.936462
TAF15	17	312	10	0.938318
TDP2	6	133	23	0.938739
C9ORF100	9	191	33	0.939042
TTK	6	142	6	0.941111
H2AFZ	4	100	3	0.944473
KIF23	15	289	5	0.94513
SHQ1	3	82	12	0.946221
PALLD	4	108	193	0.946996
C13ORF15	13	260	13	0.949079
KIF20B	10	211	10	0.951897
ANKRD32	5	119	31	0.952059
GOLT1B	12	239	23	0.952645
C14ORF80	14	276	5	0.953955
STMN1	1	5	6	0.954133
PIF1	15	287	11	0.954407
DNAJC9	10	210	7	0.956334
DCTD	4	110	33	0.958885
AEN	15	290	25	0.960172
PDSS1	10	207	35	0.963862
UBE2T	1	37	9	0.965263
PPIH	1	10	10	0.965439
DCTPP1	16	298	6	0.968964
JAK1	1	16	34	0.977026
HMGB2	4	109	8	0.979467
HMMR	5	128	18	0.983599
NKD2	5	112	24	0.984375
HIRIP3	16	298	3	0.988461
AIDA	1	42	8	0.988464
BLVRB	19	340	14	0.988893
SERPINE2	2	71	48	0.988899
NOLC1	10	214	14	0.992537
XPO1	2	50	9	0.993027
HDAC4	2	74	169	0.993782
C11ORF31	11	224	5	0.995212
TYMS	18	325	27	0.999563
H1FX	3	88	12	0.999941

## Sheet: Pathway_5
Gene	Chr	Group	N.SNP	Pvalue
ICAM3	19	160	18	0.000729999
HSPA1A	6	57	17	0.0025945
TYK2	19	160	22	0.00574999
HSPA2	14	123	11	0.00601099
AAMP	2	32	4	0.00701149
MAT2A	2	27	4	0.00873699
OGFR	20	182	22	0.00943649
PDCL	9	83	22	0.0117055
CLTB	5	52	11	0.0119715
CLCN2	3	42	31	0.0132395
BAG1	9	77	7	0.016568
NPTXR	22	189	22	0.018902
NR4A1	12	107	21	0.0204865
GLUD1	10	89	11	0.021678
SNRPA	19	167	12	0.025661
CDKN2C	1	8	6	0.0269555
EIF3I	1	4	7	0.027414
PTPN11	12	112	10	0.0278055
TPBG	6	61	7	0.036786
ZNF510	9	81	2	0.04316
ARRB2	17	142	11	0.046314
SDF2	17	145	6	0.0513714
HLA-J	6	56	21	0.0519479
ERGIC3	20	177	4	0.0630244
SIX1	14	122	7	0.0662499
TK1	17	154	30	0.0688509
PSMC3IP	17	147	4	0.0742234
BAK1	6	58	25	0.0779114
RFC2	7	65	4	0.0781549
LHX2	9	84	30	0.0784589
TMEM109	11	98	7	0.0798529
C1ORF63	1	3	6	0.0808939
FADS1	11	98	4	0.0841789
GLUL	1	15	8	0.0866459
MBOAT7	19	171	34	0.0895999
NAT1	8	70	68	0.0905794
SIGMAR1	9	78	9	0.0927249
SHOX2	3	41	3	0.0934194
IL11RA	9	78	11	0.0942489
EPHX1	1	19	34	0.0972329
CCNG2	4	45	85	0.0985154
PSMC3	11	97	6	0.106554
TMBIM6	12	106	13	0.107058
HNRNPU	1	21	6	0.117192
PDLIM7	5	53	14	0.119074
CREM	10	86	9	0.120654
PGF	14	125	12	0.121617
CTSL2	9	81	4	0.124958
SAP18	13	115	19	0.127253
GALNT2	1	20	135	0.12771
ASL	7	64	8	0.138286
CYB5B	16	139	23	0.139168
TBCC	6	59	12	0.146373
FGFR3	4	44	2	0.152182
ABHD14A	3	39	3	0.155931
C13ORF27	13	119	12	0.160789
ZFPL1	11	99	4	0.164753
SMPDL3A	6	63	27	0.170881
DGCR14	22	185	35	0.174023
HEXIM1	17	149	14	0.174726
ZNHIT1	7	67	16	0.1791
RNF40	16	137	1	0.188467
TCIRG1	11	99	18	0.190733
SMARCD3	7	69	21	0.192575
GCAT	22	189	5	0.197403
CDK2	12	109	11	0.198009
MLLT11	1	11	8	0.19952
MOAP1	14	126	14	0.201026
UROS	10	92	18	0.208952
HLA-G	6	56	31	0.21247
RELA	11	99	12	0.213005
IGFBP6	12	108	15	0.224144
RPS15A	16	134	5	0.224543
ZNF263	16	132	16	0.228381
AP3M2	8	73	7	0.233187
ALAS1	3	39	9	0.233285
PKMYT1	16	132	20	0.23759
NEU1	6	57	13	0.241103
HLA-A	6	56	49	0.245377
PLTP	20	179	23	0.254167
CCND3	6	59	56	0.259269
FAM8A1	6	55	10	0.260826
S100A13	1	12	4	0.264468
RGS2	1	16	14	0.266909
EPOR	19	160	13	0.271814
CREBZF	11	101	11	0.272419
PER2	2	33	23	0.273863
GDI2	10	85	38	0.275097
SCO2	22	190	18	0.275315
LY6E	8	76	12	0.279594
HLA-F	6	56	25	0.280106
TOB1	17	151	9	0.286197
EIF4EBP1	8	72	6	0.288513
TP53	17	143	20	0.288884
TP53I3	2	23	5	0.292909
CDO1	5	49	9	0.300082
CDT1	16	140	21	0.300464
SULT1A1	16	136	7	0.305391
PSMB10	16	138	2	0.30747
ZNF330	4	47	10	0.314619
NFKBIE	6	60	17	0.316693
ATF3	1	18	59	0.318673
PNRC1	6	62	8	0.331203
SHMT2	12	110	15	0.333666
IFI30	19	163	13	0.335472
TERF2	16	139	14	0.33754
CBX4	17	155	20	0.340532
SERPINH1	11	100	31	0.355084
RNF103	2	28	13	0.363653
NFE2L1	17	150	13	0.375787
RFC5	12	113	16	0.376781
TFAM	10	87	12	0.377579
TRIAP1	12	114	10	0.384668
ARPC4	3	35	13	0.386764
MBD4	3	40	17	0.389473
STX16	20	181	22	0.391512
DAXX	6	58	9	0.392133
NCLN	19	158	36	0.396362
PVR	19	169	10	0.397525
SLC25A4	4	48	17	0.403293
HAUS3	4	44	4	0.403648
IRF1	5	50	18	0.413108
CLK1	2	31	6	0.419845
MGAT1	5	54	25	0.422758
HYAL2	3	38	5	0.427553
EEF1D	8	76	20	0.431298
CEBPD	8	74	5	0.43274
TM7SF2	11	99	12	0.434513
WBSCR22	7	65	9	0.439978
PLD3	19	167	24	0.44064
NDUFV1	11	99	7	0.441662
GSTP1	11	99	9	0.446156
RHOB	2	22	19	0.446885
EFNA1	1	13	4	0.453312
DUSP3	17	148	8	0.457686
UQCRC1	3	37	10	0.464611
STK25	2	34	18	0.469532
NOP2	12	104	10	0.472158
RBM38	20	180	22	0.475045
GAS1	9	80	12	0.48077
SAC3D1	11	99	10	0.487723
SLC1A5	19	170	17	0.489984
OAZ2	15	128	8	0.493221
UROD	1	7	8	0.498747
CASP3	4	48	10	0.507046
U2AF2	19	172	16	0.512033
LMF2	22	190	21	0.51245
SHMT1	17	144	14	0.513633
JUNB	19	161	7	0.515439
MED6	14	124	10	0.51649
ADO	10	88	17	0.518479
SPR	2	26	4	0.519554
PRPF4	9	82	23	0.528576
PPIE	1	6	41	0.532303
KCNJ4	22	189	24	0.532444
CYB5R1	1	17	26	0.534308
C21ORF33	21	184	9	0.535532
ACAA1	3	36	17	0.541558
GPRC5B	16	135	14	0.550662
BTG2	1	17	11	0.560091
BAD	11	99	18	0.563054
OSR2	8	75	4	0.566009
RPS6KB2	11	99	10	0.567967
PPP2R5D	6	59	11	0.56991
GRINA	8	76	9	0.573083
E2F1	20	176	7	0.583677
TNFRSF10D	8	71	18	0.585598
FRAT2	10	91	10	0.588337
MCM5	22	188	28	0.589117
FKBP1A	20	173	23	0.593353
CCNE1	19	164	19	0.596352
C2CD2L	11	102	18	0.599449
OGG1	3	35	23	0.60263
ABCB6	2	32	15	0.603731
ECI1	16	132	13	0.604279
DNASE2	19	161	11	0.604721
MRPS12	19	166	10	0.608579
SMPD1	11	95	11	0.608961
TUBA4A	2	32	19	0.610711
PLCB3	11	99	23	0.613743
PSMD8	19	166	15	0.614664
ZKSCAN1	7	66	12	0.618788
IFIT1	10	90	11	0.623267
TMED1	19	160	9	0.635309
RBM4	11	99	12	0.63683
PLEKHO2	15	128	11	0.637845
SQSTM1	5	54	21	0.643559
CCDC85B	11	99	15	0.644941
CEP68	2	25	10	0.645264
MFAP3	5	51	46	0.65089
TRIM25	17	152	16	0.65332
RPN1	3	40	12	0.654714
MCM4	8	74	2	0.670329
ALDOA	16	137	9	0.672546
SEPW1	19	170	12	0.672878
GSTT1	22	186	3	0.67594
PITX2	4	46	11	0.677784
GABARAPL1	12	105	23	0.680752
TST	22	189	14	0.682644
IFITM2	11	93	21	0.684355
NME3	16	132	26	0.690828
CDC6	17	146	2	0.693056
GLS	2	30	32	0.696226
BTG1	12	111	9	0.69928
GRHPR	9	79	20	0.70223
TRIM13	13	117	7	0.708566
BSG	19	157	26	0.718056
NXF1	11	98	5	0.726114
BRD2	6	58	29	0.730989
ABCF3	3	42	11	0.745022
NPRL2	3	38	5	0.750584
CSRNP2	12	107	12	0.752681
ITM2B	13	116	8	0.752745
TREX1	3	37	7	0.757728
HLA-E	6	56	17	0.759126
FBXL14	12	103	33	0.768176
RABAC1	19	168	4	0.770564
SYNM	15	130	53	0.772351
CREG1	1	14	53	0.772488
PROSC	8	72	7	0.773614
GCH1	14	121	16	0.775046
BTBD2	19	157	38	0.779909
MPDU1	17	143	10	0.780019
BRMS1	11	99	13	0.781831
AP2S1	19	170	12	0.784892
MDK	11	96	5	0.788813
PCNA	20	174	8	0.790928
TNFSF9	19	159	14	0.791785
PAFAH1B3	19	168	2	0.796104
THBS1	15	127	10	0.797112
CLK3	15	129	8	0.808428
ERBB2	17	146	8	0.810229
MAZ	16	137	5	0.811994
PNP	14	120	31	0.829739
TPM2	9	78	26	0.831516
TUBB3	16	141	14	0.833898
ISG15	1	1	10	0.849823
DGAT1	8	76	3	0.862337
EWSR1	22	187	19	0.865024
PDAP1	7	66	6	0.866684
TMX4	20	175	18	0.869007
CNP	17	147	8	0.870972
RSL1D1	16	133	10	0.879196
CTH	1	10	30	0.882474
GNL1	6	56	12	0.887286
LIN37	19	165	22	0.890057
MYBL2	20	178	16	0.894903
HOXD9	2	29	21	0.895988
CBX2	17	155	15	0.896596
RPUSD2	15	127	8	0.905535
THAP3	1	2	10	0.914407
TRIM21	11	94	25	0.922637
CBR3	21	183	6	0.930696
CYP1B1	2	24	53	0.938385
NCDN	1	5	6	0.940681
MRPL28	16	131	15	0.944488
C1ORF123	1	9	19	0.94569
CDC34	19	157	15	0.947658
ASNA1	19	161	3	0.948544
NDUFS7	19	157	14	0.966774
ATP6V1F	7	68	15	0.969759
PPP1CA	11	99	17	0.97241
MVD	16	140	22	0.975249
ALDH1B1	9	79	46	0.979079
NCBP2	3	43	22	0.979955
FDXR	17	153	18	0.985165
PCDH9	13	118	203	0.986484
RAB8A	19	162	11	0.988726
ACYP1	14	125	7	0.993968
TYMS	18	156	27	0.999571

## Sheet: Pathway_6
Gene	Chr	Group	N.SNP	Pvalue
TIPARP	3	7	17	0.0020425
ARID5B	10	14	70	0.002064
PLEKHA1	10	17	17	0.0531184
ZFAND5	9	12	7	0.0675439
SLC2A2	3	9	10	0.240447
GPD2	2	5	32	0.271407
UCK2	1	4	53	0.293588
EPHA2	1	1	27	0.32977
MCL1	1	2	10	0.466826
KLF2	19	19	20	0.472687
PHF17	4	10	15	0.497721
LMNA	1	3	17	0.510741
SGPL1	10	15	31	0.511328
KLF9	9	11	15	0.571027
GOT1	10	16	31	0.615683
MYO1E	15	18	112	0.634887
CSRNP1	3	6	17	0.74126
SCHIP1	3	8	25	0.755672
C9ORF3	9	13	74	0.83696

## Sheet: Pathway_7
Gene	Chr	Group	N.SNP	Pvalue
SAR1B	5	28	8	0.001192
TFRC	3	19	18	0.0036205
ARCN1	11	60	12	0.00985899
CLTB	5	29	11	0.0121885
CHMP7	8	43	30	0.0128915
GJB2	13	66	17	0.013279
SEC31A	4	20	7	0.014211
GJB6	13	66	18	0.017988
AP1S1	7	41	20	0.023443
DTNBP1	6	31	41	0.032436
NAPA	19	90	10	0.040473
STAM2	2	13	14	0.04066
CHMP5	9	48	6	0.0570834
COPA	1	9	19	0.0574874
PICALM	11	59	23	0.0605299
TJP1	15	70	71	0.132188
SORT1	1	5	14	0.133216
VAMP8	2	12	10	0.133568
RPS27A	2	11	16	0.146348
ARF1	1	10	11	0.152608
DAB2	5	24	60	0.163785
STX4	16	75	2	0.194124
GJB5	1	2	13	0.198732
VPS37D	7	40	7	0.212988
COPB2	3	17	9	0.217119
GJA5	1	7	41	0.231554
M6PR	12	62	15	0.234153
CTSZ	20	96	12	0.258757
CHMP2A	19	92	9	0.264219
BLOC1S1	12	64	14	0.272254
GJD4	10	52	17	0.272296
VPS25	17	80	5	0.276641
FTH1	11	57	23	0.278189
GJB7	6	33	8	0.281207
GJA3	13	66	30	0.297467
AP4E1	15	74	8	0.322947
HSPA8	11	61	13	0.325706
ARRB1	11	58	52	0.327835
CHMP2B	3	15	17	0.35045
CLTCL1	22	98	45	0.358753
SNF8	17	82	6	0.362298
GJB4	1	2	13	0.378622
TPD52L1	6	36	53	0.38293
GNS	12	65	11	0.387678
SEC24C	10	53	9	0.394431
VAMP2	17	78	14	0.40153
VTA1	6	37	16	0.402609
TSG101	11	56	19	0.411559
ARFGAP1	20	97	11	0.4134
SNAPIN	1	8	7	0.419248
TPD52	8	44	53	0.420157
SNX5	20	93	16	0.431714
CPD	17	79	8	0.509131
COPB1	11	55	9	0.523929
VPS37A	8	42	33	0.541164
SEC24B	4	21	9	0.541546
AP1M1	19	88	13	0.545119
GBF1	10	54	17	0.574904
DNAJC6	1	4	69	0.575048
VPS4B	18	85	17	0.58454
GJA10	6	34	18	0.58733
GJA1	6	35	23	0.593499
CHMP6	17	84	16	0.596829
DNM2	19	86	29	0.598394
AP3S1	5	26	14	0.599797
DNASE2	19	87	11	0.605152
VPS4A	16	76	16	0.61179
SNX2	5	27	9	0.612419
CHMP3	2	12	26	0.624229
CLTA	9	49	38	0.624241
SEC24D	4	22	28	0.626619
STAM	10	51	29	0.637399
IGF2R	6	39	53	0.644458
VPS37C	11	57	5	0.644627
DNM1	9	50	22	0.649287
VPS36	13	67	7	0.649922
GJC2	1	10	12	0.651551
GJA4	1	2	12	0.65496
GJA8	1	7	16	0.658431
GJC1	17	81	15	0.680514
SNAP23	15	72	6	0.684435
PUM1	1	1	15	0.691638
AP1M2	19	86	22	0.693702
TXNDC5	6	30	75	0.701854
GJA9	1	3	6	0.706357
AP4B1	1	6	17	0.724886
VPS28	8	46	12	0.732586
SNX9	6	38	18	0.732589
CLTC	17	83	13	0.734457
TGOLN2	2	12	13	0.737527
GJB3	1	2	13	0.742526
SH3GL2	9	47	151	0.768052
MYO6	6	32	35	0.799055
SRC	20	95	17	0.815618
AP2M1	3	18	11	0.819481
RAB5C	17	80	9	0.829461
AP3B1	5	25	48	0.835955
SH3D19	4	23	36	0.854413
SEC23A	14	69	18	0.864694
CHMP4A	14	68	14	0.865997
CHMP4C	8	45	18	0.870487
COPG	3	16	4	0.874371
COPZ1	12	63	12	0.885321
UBA52	19	89	11	0.891411
CHMP4B	20	94	13	0.903843
GJD2	15	71	24	0.923132
FTL	19	91	18	0.932058
AP1B1	22	99	36	0.943861
AP1G1	16	77	13	0.947547
PLDN	15	73	7	0.960038
HGS	17	84	5	0.967965
SEC13	3	14	38	0.993681

## Sheet: Pathway_8
Gene	Chr	Group	N.SNP	Pvalue
DLD	7	12	19	6.14999e-05
ZBTB1	14	33	11	0.002544
TAF2	8	15	11	0.0107985
TCFL5	20	46	19	0.012381
PARP4	13	27	28	0.0158745
KIAA0195	17	38	13	0.0162765
PRPF6	20	46	10	0.018847
RSAD1	17	36	9	0.0222565
ACSF2	17	36	12	0.023559
INTS1	7	7	7	0.026283
TAF6	7	10	11	0.026364
TMUB2	17	35	8	0.0276605
TTF2	1	2	34	0.0323275
CASKIN2	17	38	9	0.0347895
LMTK2	7	10	26	0.0354865
PAF1	19	41	15	0.0390925
NAPA	19	42	10	0.040501
CYHR1	8	22	16	0.0447605
ZNF146	19	40	8	0.047582
RNF6	13	27	31	0.0494825
KCTD7	7	9	12	0.0515334
FAM134C	17	35	3	0.0542319
MPP3	17	35	5	0.0578264
PCTP	17	37	34	0.0607134
DDT	22	47	10	0.0620589
RPL27	17	35	3	0.0675279
HAS2	8	16	22	0.0684009
G6PC3	17	35	10	0.0702284
EZH1	17	35	8	0.0737884
ZNF264	19	43	11	0.0739974
EIF3K	19	41	12	0.0774479
DLGAP5	14	30	13	0.0809389
MAFK	7	7	10	0.0865574
PON2	7	10	35	0.0902994
MBOAT7	19	43	34	0.0904389
HNRNPL	19	41	12	0.0933324
COX11	17	37	21	0.0938044
NOSIP	19	42	10	0.0960924
RPS9	19	43	46	0.0997224
SIRT2	19	41	21	0.10018
XYLT2	17	36	12	0.10025
SLC26A4	7	12	15	0.101318
WHSC1L1	8	14	9	0.104599
CBLL1	7	12	10	0.104607
CEP72	5	4	25	0.110818
HLF	17	37	49	0.113128
ZC3H3	8	22	44	0.120747
UTP18	17	36	7	0.121432
PNPO	17	36	7	0.129082
PRMT1	19	42	12	0.133748
NPEPPS	17	36	5	0.134322
YTHDF1	20	46	10	0.141779
ASL	7	9	5	0.142317
CDC27	17	36	13	0.152918
EAPP	14	29	8	0.160146
BRF2	8	14	14	0.161802
NUP62	19	42	30	0.167514
SNAPC1	14	32	18	0.168343
ZNHIT1	7	10	15	0.168439
IRF3	19	42	12	0.17087
HEXIM1	17	35	14	0.176036
WDYHV1	8	17	19	0.180278
ID1	20	44	1	0.181578
RUVBL2	19	42	17	0.185616
PLOD3	7	10	17	0.186393
WDR3	1	2	17	0.188779
HIF1A	14	32	21	0.189494
CABYR	18	39	21	0.195757
SS18L1	20	46	18	0.198117
ZGPAT	20	46	14	0.199674
NFKBIB	19	41	17	0.205096
UCKL1	20	46	11	0.205651
BET1	7	10	15	0.205929
GARS	7	8	7	0.213094
ITGA3	17	36	32	0.214672
OSBPL2	20	46	16	0.218012
PON3	7	10	19	0.219528
KIAA0196	8	17	17	0.222361
ZNF331	19	43	42	0.228482
SLMO2	20	45	10	0.233052
GYS1	19	42	24	0.236461
C14ORF135	14	32	14	0.237983
EPN3	17	36	20	0.240306
GRWD1	19	42	14	0.240358
GPAA1	8	22	2	0.24455
FBXO34	14	30	13	0.245711
NKIRAS2	17	35	5	0.247493
SHFM1	7	10	48	0.251923
SPATA20	17	36	26	0.252694
MAP4K1	19	41	13	0.258622
SLC35B1	17	36	12	0.265355
ZNF460	19	43	18	0.265573
C8ORF55	8	22	12	0.266102
ORAI2	7	10	14	0.271002
CNPY3	6	6	15	0.272595
SNF8	17	36	5	0.275732
ZNF580	19	43	15	0.28008
PQLC3	2	3	14	0.281532
AP4S1	14	29	26	0.293183
NME1	17	36	18	0.294193
CCDC56	17	35	2	0.296686
GPATCH8	17	35	6	0.299986
SARS2	19	41	28	0.305104
ZNF573	19	41	22	0.311716
FAM117A	17	36	17	0.312805
ACN9	7	10	15	0.314236
MICALL2	7	7	9	0.31645
CRCP	7	9	8	0.317057
ZNF444	19	43	27	0.317093
WDR67	8	17	38	0.317614
OPLAH	8	22	3	0.317809
DOCK4	7	13	188	0.325954
TUG1	22	48	10	0.332621
C7ORF42	7	9	8	0.340142
FAM49B	8	19	36	0.343874
BRD9	5	4	8	0.344512
ACTR10	14	31	5	0.346948
NPAS3	14	29	611	0.350944
TMEM8B	9	23	22	0.355156
SNX6	14	29	9	0.35906
MPP2	17	35	10	0.360595
CASD1	7	10	13	0.365065
NR1H2	19	42	19	0.370398
GNB2	7	10	8	0.372444
ZNF419	19	43	9	0.375691
LSM1	8	14	6	0.381929
MAD1L1	7	7	96	0.387394
OSBPL1A	18	39	94	0.390678
NBR1	17	35	3	0.393829
ARHGAP35	19	42	19	0.402021
NUDC	1	1	4	0.409823
GSDMD	8	22	14	0.410943
KDELR1	19	42	12	0.414037
RGP1	9	23	9	0.418827
ZNF652	17	36	17	0.421714
ZNF304	19	43	22	0.428309
EEF1D	8	22	20	0.431343
NMT1	17	35	40	0.432326
ATP6V0A1	17	35	7	0.434134
RCN3	19	42	15	0.438395
ATP5G1	17	36	4	0.443836
RNF38	9	23	32	0.448592
NDRG1	8	20	44	0.449751
DUSP3	17	35	8	0.456859
PPP1R3D	20	45	6	0.459704
TPD52L2	20	46	14	0.460958
LAMA5	20	46	26	0.467905
NSF	17	36	6	0.469759
ATP5E	20	45	11	0.470417
RIOK3	18	39	9	0.471705
STRN4	19	42	17	0.478098
NPR2	9	23	13	0.478489
SLC1A5	19	42	17	0.490462
GPR124	8	14	30	0.492967
DKKL1	19	42	8	0.493273
SMARCE1	17	34	7	0.503395
U2AF2	19	43	16	0.510954
DERL1	8	17	26	0.511904
AOC2	17	35	4	0.515971
SLC12A9	7	10	13	0.518953
ASNS	7	10	29	0.519619
CREB3	9	23	5	0.528534
ARPC1A	7	10	8	0.536747
KTN1	14	30	30	0.537175
PPP2R5D	6	6	10	0.53755
LUC7L3	17	36	20	0.54518
ARPC1B	7	10	6	0.548084
ASH2L	8	14	6	0.548762
ARHGAP5	14	29	17	0.551945
SPAG8	9	23	12	0.55217
SPAG9	17	36	16	0.571574
SCRIB	8	22	10	0.573471
KAT7	17	36	9	0.574391
CPSF1	8	22	5	0.580492
ZNF211	19	43	17	0.592438
RPL13A	19	42	7	0.592575
ZNF623	8	22	7	0.601046
CNOT3	19	43	32	0.613141
PSMD8	19	41	15	0.614687
LIG1	19	42	27	0.618404
PLEKHG3	14	33	22	0.623206
PRKD2	19	42	29	0.623313
CLTA	9	23	38	0.623724
ACLY	17	35	6	0.628267
MUDENG	14	31	4	0.629365
ANXA13	8	17	59	0.629939
ARFRP1	20	46	7	0.632518
MRPL13	8	15	8	0.634455
PDK4	7	10	12	0.636915
LRRC37A4	17	35	1	0.64671
ZNF787	19	43	23	0.650927
C20ORF11	20	46	12	0.655327
PHF20L1	8	20	14	0.659172
WDHD1	14	30	13	0.659537
PSME3	17	35	4	0.673828
GSTT1	22	47	3	0.675794
GPR172A	8	22	8	0.680605
SPOP	17	36	13	0.68184
LRRC59	17	36	7	0.681986
TLN1	9	23	20	0.691179
VPS28	8	22	11	0.691691
EHD2	19	42	21	0.694224
LPCAT1	5	4	50	0.694265
CBX1	17	36	6	0.699485
TAF4	20	46	32	0.700374
FUT1	19	42	11	0.702629
PLEKHA4	19	42	16	0.703497
SNX11	17	36	5	0.710812
ZDHHC24	11	24	12	0.722249
STAT5B	17	35	10	0.72501
SLC25A13	7	10	22	0.728392
SYPL1	7	11	15	0.728804
SDHA	5	4	6	0.737455
FIS1	7	10	8	0.739371
MYC	8	18	18	0.747852
GRN	17	35	11	0.770795
SNRNP70	19	42	22	0.774285
PAK4	19	41	19	0.782982
UPF3A	13	28	19	0.783678
KRT10	17	34	7	0.784404
C5AR1	19	42	7	0.79556
BMP4	14	30	22	0.805365
PDK2	17	36	21	0.805492
TPM2	9	23	24	0.810878
KPNB1	17	36	7	0.813831
PHB	17	36	21	0.81894
MYL6	12	26	4	0.824798
NDUFS6	5	4	11	0.826696
RAB5C	17	35	9	0.829314
KIAA0947	5	5	33	0.829802
AP2S1	19	42	9	0.834176
EPN1	19	43	23	0.840744
PTK2	8	21	36	0.842799
PVT1	8	18	192	0.849738
PRKCH	14	32	218	0.851541
CYP3A5	7	10	6	0.854936
DGAT1	8	22	3	0.8623
NPC1	18	39	33	0.865828
MAPK1IP1L	14	30	12	0.866218
DBP	19	42	11	0.873565
ATXN7L1	7	11	145	0.875316
NUBPL	14	29	32	0.877627
ANKRD40	17	36	16	0.883792
SYT5	19	43	20	0.889176
RNF139	8	17	6	0.897217
SCFD1	14	29	24	0.909842
PDCD6	5	4	14	0.915981
TRRAP	7	10	11	0.917229
RPS21	20	46	6	0.923073
ZKSCAN5	7	10	1	0.924022
BAX	19	42	18	0.926492
DPF1	19	41	21	0.926764
SAMD4A	14	30	155	0.929252
EXOC3	5	4	19	0.936147
SMURF1	7	10	14	0.940909
MYL10	7	10	18	0.947778
CMAS	12	25	14	0.948608
RPL18	19	42	10	0.953476
ZNF134	19	43	11	0.957021
NUCB1	19	42	19	0.964936
AARSD1	17	35	2	0.982738
MTMR6	13	27	28	0.985031
EXOC5	14	31	5	0.992338
KLK13	19	42	32	0.992777

[truncated: 2 more sheets: Pathway_9, Pathway_10]
